# Supplementary material for: Potential of solar-induced chlorophyll fluorescence for monitoring long-term dynamics of soil salinity in Central Asia the Xinjiang Region China
Source: Front Plant Sci. 2025 Jul 9;16:1603159. doi: 10.3389/fpls.2025.1603159 (PMC12283685; doi:10.3389/fpls.2025.1603159)
Supplement: Supplementary file 1 [file DataSheet1.zip]

Archive with 6 entries (5 files):
- data/
- data/Classification of Soil Salinity.csv
- data/land use.csv
- data/Monthly average SIF.rar
- Draw code.rar
- SIFI analysis code.rar
