# Supplementary material for: Potential of solar-induced chlorophyll fluorescence for monitoring long-term dynamics of soil salinity in Central Asia the Xinjiang Region China
Source: Front Plant Sci. 2025 Jul 9;16:1603159. doi: 10.3389/fpls.2025.1603159 (PMC12283685; doi:10.3389/fpls.2025.1603159)
Supplement: Supplementary file 1 [file DataSheet1.zip › data/Classification of Soil Salinity.csv]

Row	Column	Longitude	Latitude	Pixel_Value
0	0	46.45000000000002	55.500000000000014	15
0	1	46.500000000000014	55.500000000000014	15
0	2	46.55000000000002	55.500000000000014	15
0	3	46.600000000000016	55.500000000000014	15
0	4	46.65000000000002	55.500000000000014	15
0	5	46.70000000000002	55.500000000000014	15
0	6	46.750000000000014	55.500000000000014	15
0	7	46.80000000000002	55.500000000000014	15
0	8	46.850000000000016	55.500000000000014	15
0	9	46.90000000000002	55.500000000000014	15
0	10	46.95000000000002	55.500000000000014	15
0	11	47.000000000000014	55.500000000000014	15
0	12	47.05000000000002	55.500000000000014	15
0	13	47.100000000000016	55.500000000000014	15
0	14	47.15000000000002	55.500000000000014	15
0	15	47.20000000000002	55.500000000000014	15
0	16	47.250000000000014	55.500000000000014	15
0	17	47.30000000000002	55.500000000000014	15
0	18	47.350000000000016	55.500000000000014	15
0	19	47.40000000000002	55.500000000000014	15
0	20	47.45000000000002	55.500000000000014	15
0	21	47.500000000000014	55.500000000000014	15
0	22	47.55000000000002	55.500000000000014	15
0	23	47.600000000000016	55.500000000000014	15
0	24	47.65000000000002	55.500000000000014	15
0	25	47.70000000000002	55.500000000000014	15
0	26	47.750000000000014	55.500000000000014	15
0	27	47.80000000000002	55.500000000000014	15
0	28	47.850000000000016	55.500000000000014	15
0	29	47.90000000000002	55.500000000000014	15
0	30	47.95000000000002	55.500000000000014	15
0	31	48.000000000000014	55.500000000000014	15
0	32	48.05000000000002	55.500000000000014	15
0	33	48.100000000000016	55.500000000000014	15
0	34	48.15000000000002	55.500000000000014	15
0	35	48.20000000000002	55.500000000000014	15
0	36	48.250000000000014	55.500000000000014	15
0	37	48.30000000000002	55.500000000000014	15
0	38	48.350000000000016	55.500000000000014	15
0	39	48.40000000000002	55.500000000000014	15
0	40	48.45000000000002	55.500000000000014	15
0	41	48.500000000000014	55.500000000000014	15
0	42	48.55000000000002	55.500000000000014	15
0	43	48.600000000000016	55.500000000000014	15
0	44	48.65000000000002	55.500000000000014	15
0	45	48.70000000000002	55.500000000000014	15
0	46	48.750000000000014	55.500000000000014	15
0	47	48.80000000000002	55.500000000000014	15
0	48	48.850000000000016	55.500000000000014	15
0	49	48.90000000000002	55.500000000000014	15
0	50	48.95000000000002	55.500000000000014	15
0	51	49.000000000000014	55.500000000000014	15
0	52	49.05000000000002	55.500000000000014	15
0	53	49.100000000000016	55.500000000000014	15
0	54	49.15000000000002	55.500000000000014	15
0	55	49.20000000000002	55.500000000000014	15
0	56	49.250000000000014	55.500000000000014	15
0	57	49.30000000000002	55.500000000000014	15
0	58	49.350000000000016	55.500000000000014	15
0	59	49.40000000000002	55.500000000000014	15
0	60	49.45000000000002	55.500000000000014	15
0	61	49.500000000000014	55.500000000000014	15
0	62	49.55000000000002	55.500000000000014	15
0	63	49.600000000000016	55.500000000000014	15
0	64	49.65000000000002	55.500000000000014	15
0	65	49.70000000000002	55.500000000000014	15
0	66	49.750000000000014	55.500000000000014	15
0	67	49.80000000000002	55.500000000000014	15
0	68	49.850000000000016	55.500000000000014	15
0	69	49.90000000000002	55.500000000000014	15
0	70	49.95000000000002	55.500000000000014	15
0	71	50.000000000000014	55.500000000000014	15
0	72	50.05000000000002	55.500000000000014	15
0	73	50.100000000000016	55.500000000000014	15
0	74	50.15000000000002	55.500000000000014	15
0	75	50.20000000000002	55.500000000000014	15
0	76	50.250000000000014	55.500000000000014	15
0	77	50.30000000000002	55.500000000000014	15
0	78	50.350000000000016	55.500000000000014	15
0	79	50.40000000000002	55.500000000000014	15
0	80	50.45000000000002	55.500000000000014	15
0	81	50.500000000000014	55.500000000000014	15
0	82	50.55000000000002	55.500000000000014	15
0	83	50.600000000000016	55.500000000000014	15
0	84	50.65000000000002	55.500000000000014	15
0	85	50.70000000000002	55.500000000000014	15
0	86	50.750000000000014	55.500000000000014	15
0	87	50.80000000000002	55.500000000000014	15
0	88	50.850000000000016	55.500000000000014	15
0	89	50.90000000000002	55.500000000000014	15
0	90	50.95000000000002	55.500000000000014	15
0	91	51.000000000000014	55.500000000000014	15
0	92	51.05000000000002	55.500000000000014	15
0	93	51.100000000000016	55.500000000000014	15
0	94	51.15000000000002	55.500000000000014	15
0	95	51.20000000000002	55.500000000000014	15
0	96	51.250000000000014	55.500000000000014	15
0	97	51.30000000000002	55.500000000000014	15
0	98	51.350000000000016	55.500000000000014	15
0	99	51.40000000000002	55.500000000000014	15
0	100	51.45000000000002	55.500000000000014	15
0	101	51.500000000000014	55.500000000000014	15
0	102	51.55000000000002	55.500000000000014	15
0	103	51.600000000000016	55.500000000000014	15
0	104	51.65000000000002	55.500000000000014	15
0	105	51.70000000000002	55.500000000000014	15
0	106	51.750000000000014	55.500000000000014	15
0	107	51.80000000000002	55.500000000000014	15
0	108	51.850000000000016	55.500000000000014	15
0	109	51.90000000000002	55.500000000000014	15
0	110	51.95000000000002	55.500000000000014	15
0	111	52.000000000000014	55.500000000000014	15
0	112	52.05000000000002	55.500000000000014	15
0	113	52.100000000000016	55.500000000000014	15
0	114	52.15000000000002	55.500000000000014	15
0	115	52.20000000000002	55.500000000000014	15
0	116	52.250000000000014	55.500000000000014	15
0	117	52.30000000000002	55.500000000000014	15
0	118	52.350000000000016	55.500000000000014	15
0	119	52.40000000000002	55.500000000000014	15
0	120	52.45000000000002	55.500000000000014	15
0	121	52.500000000000014	55.500000000000014	15
0	122	52.55000000000002	55.500000000000014	15
0	123	52.600000000000016	55.500000000000014	15
0	124	52.65000000000002	55.500000000000014	15
0	125	52.70000000000002	55.500000000000014	15
0	126	52.750000000000014	55.500000000000014	15
0	127	52.80000000000002	55.500000000000014	15
0	128	52.850000000000016	55.500000000000014	15
0	129	52.90000000000002	55.500000000000014	15
0	130	52.95000000000002	55.500000000000014	15
0	131	53.000000000000014	55.500000000000014	15
0	132	53.05000000000002	55.500000000000014	15
0	133	53.100000000000016	55.500000000000014	15
0	134	53.15000000000002	55.500000000000014	15
0	135	53.20000000000002	55.500000000000014	15
0	136	53.250000000000014	55.500000000000014	15
0	137	53.30000000000002	55.500000000000014	15
0	138	53.350000000000016	55.500000000000014	15
0	139	53.40000000000002	55.500000000000014	15
0	140	53.45000000000002	55.500000000000014	15
0	141	53.500000000000014	55.500000000000014	15
0	142	53.55000000000002	55.500000000000014	15
0	143	53.600000000000016	55.500000000000014	15
0	144	53.65000000000002	55.500000000000014	15
0	145	53.70000000000002	55.500000000000014	15
0	146	53.750000000000014	55.500000000000014	15
0	147	53.80000000000002	55.500000000000014	15
0	148	53.850000000000016	55.500000000000014	15
0	149	53.90000000000002	55.500000000000014	15
0	150	53.95000000000002	55.500000000000014	15
0	151	54.000000000000014	55.500000000000014	15
0	152	54.05000000000002	55.500000000000014	15
0	153	54.100000000000016	55.500000000000014	15
0	154	54.15000000000002	55.500000000000014	15
0	155	54.20000000000002	55.500000000000014	15
0	156	54.250000000000014	55.500000000000014	15
0	157	54.30000000000002	55.500000000000014	15
0	158	54.350000000000016	55.500000000000014	15
0	159	54.40000000000002	55.500000000000014	15
0	160	54.45000000000002	55.500000000000014	15
0	161	54.500000000000014	55.500000000000014	15
0	162	54.55000000000002	55.500000000000014	15
0	163	54.600000000000016	55.500000000000014	15
0	164	54.65000000000002	55.500000000000014	15
0	165	54.70000000000002	55.500000000000014	15
0	166	54.750000000000014	55.500000000000014	15
0	167	54.80000000000002	55.500000000000014	15
0	168	54.850000000000016	55.500000000000014	15
0	169	54.90000000000002	55.500000000000014	15
0	170	54.95000000000002	55.500000000000014	15
0	171	55.000000000000014	55.500000000000014	15
0	172	55.05000000000002	55.500000000000014	15
0	173	55.100000000000016	55.500000000000014	15
0	174	55.15000000000002	55.500000000000014	15
0	175	55.20000000000002	55.500000000000014	15
0	176	55.250000000000014	55.500000000000014	15
0	177	55.30000000000002	55.500000000000014	15
0	178	55.350000000000016	55.500000000000014	15
0	179	55.40000000000002	55.500000000000014	15
0	180	55.45000000000002	55.500000000000014	15
0	181	55.500000000000014	55.500000000000014	15
0	182	55.55000000000002	55.500000000000014	15
0	183	55.600000000000016	55.500000000000014	15
0	184	55.65000000000002	55.500000000000014	15
0	185	55.70000000000002	55.500000000000014	15
0	186	55.750000000000014	55.500000000000014	15
0	187	55.80000000000002	55.500000000000014	15
0	188	55.850000000000016	55.500000000000014	15
0	189	55.90000000000002	55.500000000000014	15
0	190	55.95000000000002	55.500000000000014	15
0	191	56.000000000000014	55.500000000000014	15
0	192	56.05000000000002	55.500000000000014	15
0	193	56.100000000000016	55.500000000000014	15
0	194	56.15000000000002	55.500000000000014	15
0	195	56.20000000000002	55.500000000000014	15
0	196	56.250000000000014	55.500000000000014	15
0	197	56.30000000000002	55.500000000000014	15
0	198	56.350000000000016	55.500000000000014	15
0	199	56.40000000000002	55.500000000000014	15
0	200	56.45000000000002	55.500000000000014	15
0	201	56.500000000000014	55.500000000000014	15
0	202	56.55000000000002	55.500000000000014	15
0	203	56.600000000000016	55.500000000000014	15
0	204	56.65000000000002	55.500000000000014	15
0	205	56.70000000000002	55.500000000000014	15
0	206	56.750000000000014	55.500000000000014	15
0	207	56.80000000000002	55.500000000000014	15
0	208	56.850000000000016	55.500000000000014	15
0	209	56.90000000000002	55.500000000000014	15
0	210	56.95000000000002	55.500000000000014	15
0	211	57.000000000000014	55.500000000000014	15
0	212	57.05000000000002	55.500000000000014	15
0	213	57.100000000000016	55.500000000000014	15
0	214	57.15000000000002	55.500000000000014	15
0	215	57.20000000000002	55.500000000000014	15
0	216	57.250000000000014	55.500000000000014	15
0	217	57.30000000000002	55.500000000000014	15
0	218	57.350000000000016	55.500000000000014	15
0	219	57.40000000000002	55.500000000000014	15
0	220	57.45000000000002	55.500000000000014	15
0	221	57.500000000000014	55.500000000000014	15
0	222	57.55000000000002	55.500000000000014	15
0	223	57.600000000000016	55.500000000000014	15
0	224	57.65000000000002	55.500000000000014	15
0	225	57.70000000000002	55.500000000000014	15
0	226	57.750000000000014	55.500000000000014	15
0	227	57.80000000000002	55.500000000000014	15
0	228	57.850000000000016	55.500000000000014	15
0	229	57.90000000000002	55.500000000000014	15
0	230	57.95000000000002	55.500000000000014	15
0	231	58.000000000000014	55.500000000000014	15
0	232	58.05000000000002	55.500000000000014	15
0	233	58.100000000000016	55.500000000000014	15
0	234	58.15000000000002	55.500000000000014	15
0	235	58.20000000000002	55.500000000000014	15
0	236	58.250000000000014	55.500000000000014	15
0	237	58.30000000000002	55.500000000000014	15
0	238	58.350000000000016	55.500000000000014	15
0	239	58.40000000000002	55.500000000000014	15
0	240	58.45000000000002	55.500000000000014	15
0	241	58.500000000000014	55.500000000000014	15
0	242	58.55000000000002	55.500000000000014	15
0	243	58.600000000000016	55.500000000000014	15
0	244	58.65000000000002	55.500000000000014	15
0	245	58.70000000000002	55.500000000000014	15
0	246	58.750000000000014	55.500000000000014	15
0	247	58.80000000000002	55.500000000000014	15
0	248	58.850000000000016	55.500000000000014	15
0	249	58.90000000000002	55.500000000000014	15
0	250	58.95000000000002	55.500000000000014	15
0	251	59.000000000000014	55.500000000000014	15
0	252	59.05000000000002	55.500000000000014	15
0	253	59.100000000000016	55.500000000000014	15
0	254	59.15000000000002	55.500000000000014	15
0	255	59.20000000000002	55.500000000000014	15
0	256	59.250000000000014	55.500000000000014	15
0	257	59.30000000000002	55.500000000000014	15
0	258	59.350000000000016	55.500000000000014	15
0	259	59.40000000000002	55.500000000000014	15
0	260	59.45000000000002	55.500000000000014	15
0	261	59.500000000000014	55.500000000000014	15
0	262	59.55000000000002	55.500000000000014	15
0	263	59.600000000000016	55.500000000000014	15
0	264	59.65000000000002	55.500000000000014	15
0	265	59.70000000000002	55.500000000000014	15
0	266	59.750000000000014	55.500000000000014	15
0	267	59.80000000000002	55.500000000000014	15
0	268	59.850000000000016	55.500000000000014	15
0	269	59.90000000000002	55.500000000000014	15
0	270	59.95000000000002	55.500000000000014	15
0	271	60.000000000000014	55.500000000000014	15
0	272	60.05000000000002	55.500000000000014	15
0	273	60.100000000000016	55.500000000000014	15
0	274	60.15000000000002	55.500000000000014	15
0	275	60.20000000000002	55.500000000000014	15
0	276	60.250000000000014	55.500000000000014	15
0	277	60.30000000000002	55.500000000000014	15
0	278	60.350000000000016	55.500000000000014	15
0	279	60.40000000000002	55.500000000000014	15
0	280	60.45000000000002	55.500000000000014	15
0	281	60.500000000000014	55.500000000000014	15
0	282	60.55000000000002	55.500000000000014	15
0	283	60.600000000000016	55.500000000000014	15
0	284	60.65000000000002	55.500000000000014	15
0	285	60.70000000000002	55.500000000000014	15
0	286	60.750000000000014	55.500000000000014	15
0	287	60.80000000000002	55.500000000000014	15
0	288	60.850000000000016	55.500000000000014	15
0	289	60.90000000000002	55.500000000000014	15
0	290	60.95000000000002	55.500000000000014	15
0	291	61.000000000000014	55.500000000000014	15
0	292	61.05000000000002	55.500000000000014	15
0	293	61.100000000000016	55.500000000000014	15
0	294	61.15000000000002	55.500000000000014	15
0	295	61.20000000000002	55.500000000000014	15
0	296	61.250000000000014	55.500000000000014	15
0	297	61.30000000000002	55.500000000000014	15
0	298	61.350000000000016	55.500000000000014	15
0	299	61.40000000000002	55.500000000000014	15
0	300	61.45000000000002	55.500000000000014	15
0	301	61.500000000000014	55.500000000000014	15
0	302	61.55000000000002	55.500000000000014	15
0	303	61.600000000000016	55.500000000000014	15
0	304	61.65000000000002	55.500000000000014	15
0	305	61.70000000000002	55.500000000000014	15
0	306	61.750000000000014	55.500000000000014	15
0	307	61.80000000000002	55.500000000000014	15
0	308	61.850000000000016	55.500000000000014	15
0	309	61.90000000000002	55.500000000000014	15
0	310	61.95000000000002	55.500000000000014	15
0	311	62.000000000000014	55.500000000000014	15
0	312	62.05000000000002	55.500000000000014	15
0	313	62.100000000000016	55.500000000000014	15
0	314	62.15000000000002	55.500000000000014	15
0	315	62.20000000000002	55.500000000000014	15
0	316	62.250000000000014	55.500000000000014	15
0	317	62.30000000000002	55.500000000000014	15
0	318	62.350000000000016	55.500000000000014	15
0	319	62.40000000000002	55.500000000000014	15
0	320	62.45000000000002	55.500000000000014	15
0	321	62.500000000000014	55.500000000000014	15
0	322	62.55000000000002	55.500000000000014	15
0	323	62.60000000000002	55.500000000000014	15
0	324	62.65000000000002	55.500000000000014	15
0	325	62.70000000000002	55.500000000000014	15
0	326	62.750000000000014	55.500000000000014	15
0	327	62.80000000000002	55.500000000000014	15
0	328	62.85000000000002	55.500000000000014	15
0	329	62.90000000000002	55.500000000000014	15
0	330	62.95000000000002	55.500000000000014	15
0	331	63.000000000000014	55.500000000000014	15
0	332	63.05000000000002	55.500000000000014	15
0	333	63.10000000000002	55.500000000000014	15
0	334	63.15000000000002	55.500000000000014	15
0	335	63.20000000000002	55.500000000000014	15
0	336	63.250000000000014	55.500000000000014	15
0	337	63.30000000000002	55.500000000000014	15
0	338	63.35000000000002	55.500000000000014	15
0	339	63.40000000000002	55.500000000000014	15
0	340	63.45000000000002	55.500000000000014	15
0	341	63.500000000000014	55.500000000000014	15
0	342	63.55000000000002	55.500000000000014	15
0	343	63.60000000000002	55.500000000000014	15
0	344	63.65000000000002	55.500000000000014	15
0	345	63.70000000000002	55.500000000000014	15
0	346	63.750000000000014	55.500000000000014	15
0	347	63.80000000000002	55.500000000000014	15
0	348	63.85000000000002	55.500000000000014	15
0	349	63.90000000000002	55.500000000000014	15
0	350	63.95000000000002	55.500000000000014	15
0	351	64.00000000000001	55.500000000000014	15
0	352	64.05000000000001	55.500000000000014	15
0	353	64.10000000000002	55.500000000000014	15
0	354	64.15000000000002	55.500000000000014	15
0	355	64.20000000000002	55.500000000000014	15
0	356	64.25000000000001	55.500000000000014	15
0	357	64.30000000000001	55.500000000000014	15
0	358	64.35000000000002	55.500000000000014	15
0	359	64.40000000000002	55.500000000000014	15
0	360	64.45000000000002	55.500000000000014	15
0	361	64.50000000000001	55.500000000000014	15
0	362	64.55000000000001	55.500000000000014	15
0	363	64.60000000000002	55.500000000000014	15
0	364	64.65000000000002	55.500000000000014	15
0	365	64.70000000000002	55.500000000000014	15
0	366	64.75000000000001	55.500000000000014	15
0	367	64.80000000000001	55.500000000000014	15
0	368	64.85000000000002	55.500000000000014	15
0	369	64.90000000000002	55.500000000000014	15
0	370	64.95000000000002	55.500000000000014	15
0	371	65.00000000000001	55.500000000000014	15
0	372	65.05000000000001	55.500000000000014	15
0	373	65.10000000000002	55.500000000000014	15
0	374	65.15000000000002	55.500000000000014	15
0	375	65.20000000000002	55.500000000000014	15
0	376	65.25000000000001	55.500000000000014	15
0	377	65.30000000000001	55.500000000000014	15
0	378	65.35000000000002	55.500000000000014	15
0	379	65.40000000000002	55.500000000000014	15
0	380	65.45000000000002	55.500000000000014	15
0	381	65.50000000000001	55.500000000000014	15
0	382	65.55000000000001	55.500000000000014	15
0	383	65.60000000000002	55.500000000000014	15
0	384	65.65000000000002	55.500000000000014	15
0	385	65.70000000000002	55.500000000000014	15
0	386	65.75000000000001	55.500000000000014	15
0	387	65.80000000000001	55.500000000000014	15
0	388	65.85000000000002	55.500000000000014	15
0	389	65.90000000000002	55.500000000000014	15
0	390	65.95000000000002	55.500000000000014	15
0	391	66.00000000000001	55.500000000000014	15
0	392	66.05000000000001	55.500000000000014	15
0	393	66.10000000000002	55.500000000000014	15
0	394	66.15000000000002	55.500000000000014	15
0	395	66.20000000000002	55.500000000000014	15
0	396	66.25000000000001	55.500000000000014	15
0	397	66.30000000000001	55.500000000000014	15
0	398	66.35000000000002	55.500000000000014	15
0	399	66.40000000000002	55.500000000000014	15
0	400	66.45000000000002	55.500000000000014	15
0	401	66.50000000000001	55.500000000000014	15
0	402	66.55000000000001	55.500000000000014	15
0	403	66.60000000000002	55.500000000000014	15
0	404	66.65000000000002	55.500000000000014	15
0	405	66.70000000000002	55.500000000000014	15
0	406	66.75000000000001	55.500000000000014	15
0	407	66.80000000000001	55.500000000000014	15
0	408	66.85000000000002	55.500000000000014	15
0	409	66.90000000000002	55.500000000000014	15
0	410	66.95000000000002	55.500000000000014	15
0	411	67.00000000000001	55.500000000000014	15
0	412	67.05000000000001	55.500000000000014	15
0	413	67.10000000000002	55.500000000000014	15
0	414	67.15000000000002	55.500000000000014	15
0	415	67.20000000000002	55.500000000000014	15
0	416	67.25000000000001	55.500000000000014	15
0	417	67.30000000000001	55.500000000000014	15
0	418	67.35000000000002	55.500000000000014	15
0	419	67.40000000000002	55.500000000000014	15
0	420	67.45000000000002	55.500000000000014	15
0	421	67.50000000000001	55.500000000000014	15
0	422	67.55000000000001	55.500000000000014	15
0	423	67.60000000000002	55.500000000000014	15
0	424	67.65000000000002	55.500000000000014	15
0	425	67.70000000000002	55.500000000000014	15
0	426	67.75000000000001	55.500000000000014	15
0	427	67.80000000000001	55.500000000000014	15
0	428	67.85000000000002	55.500000000000014	15
0	429	67.90000000000002	55.500000000000014	15
0	430	67.95000000000002	55.500000000000014	15
0	431	68.00000000000001	55.500000000000014	15
0	432	68.05000000000001	55.500000000000014	15
0	433	68.10000000000002	55.500000000000014	15
0	434	68.15000000000002	55.500000000000014	15
0	435	68.20000000000002	55.500000000000014	15
0	436	68.25000000000001	55.500000000000014	15
0	437	68.30000000000001	55.500000000000014	15
0	438	68.35000000000002	55.500000000000014	15
0	439	68.40000000000002	55.500000000000014	15
0	440	68.45000000000002	55.500000000000014	15
0	441	68.50000000000001	55.500000000000014	15
0	442	68.55000000000001	55.500000000000014	15
0	443	68.60000000000002	55.500000000000014	15
0	444	68.65000000000002	55.500000000000014	15
0	445	68.70000000000002	55.500000000000014	15
0	446	68.75000000000001	55.500000000000014	15
0	447	68.80000000000001	55.500000000000014	15
0	448	68.85000000000002	55.500000000000014	15
0	449	68.90000000000002	55.500000000000014	15
0	450	68.95000000000002	55.500000000000014	15
0	451	69.00000000000001	55.500000000000014	15
0	452	69.05000000000001	55.500000000000014	15
0	453	69.10000000000002	55.500000000000014	15
0	454	69.15000000000002	55.500000000000014	15
0	455	69.20000000000002	55.500000000000014	15
0	456	69.25000000000001	55.500000000000014	15
0	457	69.30000000000001	55.500000000000014	15
0	458	69.35000000000002	55.500000000000014	15
0	459	69.40000000000002	55.500000000000014	15
0	460	69.45000000000002	55.500000000000014	15
0	461	69.50000000000001	55.500000000000014	15
0	462	69.55000000000001	55.500000000000014	15
0	463	69.60000000000002	55.500000000000014	15
0	464	69.65000000000002	55.500000000000014	15
0	465	69.70000000000002	55.500000000000014	15
0	466	69.75000000000001	55.500000000000014	15
0	467	69.80000000000001	55.500000000000014	15
0	468	69.85000000000002	55.500000000000014	15
0	469	69.90000000000002	55.500000000000014	15
0	470	69.95000000000002	55.500000000000014	15
0	471	70.00000000000001	55.500000000000014	15
0	472	70.05000000000001	55.500000000000014	15
0	473	70.10000000000002	55.500000000000014	15
0	474	70.15000000000002	55.500000000000014	15
0	475	70.20000000000002	55.500000000000014	15
0	476	70.25000000000001	55.500000000000014	15
0	477	70.30000000000001	55.500000000000014	15
0	478	70.35000000000002	55.500000000000014	15
0	479	70.40000000000002	55.500000000000014	15
0	480	70.45000000000002	55.500000000000014	15
0	481	70.50000000000001	55.500000000000014	15
0	482	70.55000000000001	55.500000000000014	15
0	483	70.60000000000002	55.500000000000014	15
0	484	70.65000000000002	55.500000000000014	15
0	485	70.70000000000002	55.500000000000014	15
0	486	70.75000000000001	55.500000000000014	15
0	487	70.80000000000001	55.500000000000014	15
0	488	70.85000000000002	55.500000000000014	15
0	489	70.90000000000002	55.500000000000014	15
0	490	70.95000000000002	55.500000000000014	15
0	491	71.00000000000001	55.500000000000014	15
0	492	71.05000000000001	55.500000000000014	15
0	493	71.10000000000002	55.500000000000014	15
0	494	71.15000000000002	55.500000000000014	15
0	495	71.20000000000002	55.500000000000014	15
0	496	71.25000000000001	55.500000000000014	15
0	497	71.30000000000001	55.500000000000014	15
0	498	71.35000000000002	55.500000000000014	15
0	499	71.40000000000002	55.500000000000014	15
0	500	71.45000000000002	55.500000000000014	15
0	501	71.50000000000001	55.500000000000014	15
0	502	71.55000000000001	55.500000000000014	15
0	503	71.60000000000002	55.500000000000014	15
0	504	71.65000000000002	55.500000000000014	15
0	505	71.70000000000002	55.500000000000014	15
0	506	71.75000000000001	55.500000000000014	15
0	507	71.80000000000001	55.500000000000014	15
0	508	71.85000000000002	55.500000000000014	15
0	509	71.90000000000002	55.500000000000014	15
0	510	71.95000000000002	55.500000000000014	15
0	511	72.00000000000001	55.500000000000014	15
0	512	72.05000000000001	55.500000000000014	15
0	513	72.10000000000002	55.500000000000014	15
0	514	72.15000000000002	55.500000000000014	15
0	515	72.20000000000002	55.500000000000014	15
0	516	72.25000000000001	55.500000000000014	15
0	517	72.30000000000001	55.500000000000014	15
0	518	72.35000000000002	55.500000000000014	15
0	519	72.40000000000002	55.500000000000014	15
0	520	72.45000000000002	55.500000000000014	15
0	521	72.50000000000001	55.500000000000014	15
0	522	72.55000000000001	55.500000000000014	15
0	523	72.60000000000002	55.500000000000014	15
0	524	72.65000000000002	55.500000000000014	15
0	525	72.70000000000002	55.500000000000014	15
0	526	72.75000000000001	55.500000000000014	15
0	527	72.80000000000001	55.500000000000014	15
0	528	72.85000000000002	55.500000000000014	15
0	529	72.90000000000002	55.500000000000014	15
0	530	72.95000000000002	55.500000000000014	15
0	531	73.00000000000001	55.500000000000014	15
0	532	73.05000000000001	55.500000000000014	15
0	533	73.10000000000002	55.500000000000014	15
0	534	73.15000000000002	55.500000000000014	15
0	535	73.20000000000002	55.500000000000014	15
0	536	73.25000000000001	55.500000000000014	15
0	537	73.30000000000001	55.500000000000014	15
0	538	73.35000000000002	55.500000000000014	15
0	539	73.40000000000002	55.500000000000014	15
0	540	73.45000000000002	55.500000000000014	15
0	541	73.50000000000001	55.500000000000014	15
0	542	73.55000000000001	55.500000000000014	15
0	543	73.60000000000002	55.500000000000014	15
0	544	73.65000000000002	55.500000000000014	15
0	545	73.70000000000002	55.500000000000014	15
0	546	73.75000000000001	55.500000000000014	15
0	547	73.80000000000001	55.500000000000014	15
0	548	73.85000000000002	55.500000000000014	15
0	549	73.90000000000002	55.500000000000014	15
0	550	73.95000000000002	55.500000000000014	15
0	551	74.00000000000001	55.500000000000014	15
0	552	74.05000000000001	55.500000000000014	15
0	553	74.10000000000002	55.500000000000014	15
0	554	74.15000000000002	55.500000000000014	15
0	555	74.20000000000002	55.500000000000014	15
0	556	74.25000000000001	55.500000000000014	15
0	557	74.30000000000001	55.500000000000014	15
0	558	74.35000000000002	55.500000000000014	15
0	559	74.40000000000002	55.500000000000014	15
0	560	74.45000000000002	55.500000000000014	15
0	561	74.50000000000001	55.500000000000014	15
0	562	74.55000000000001	55.500000000000014	15
0	563	74.60000000000002	55.500000000000014	15
0	564	74.65000000000002	55.500000000000014	15
0	565	74.70000000000002	55.500000000000014	15
0	566	74.75000000000001	55.500000000000014	15
0	567	74.80000000000001	55.500000000000014	15
0	568	74.85000000000002	55.500000000000014	15
0	569	74.90000000000002	55.500000000000014	15
0	570	74.95000000000002	55.500000000000014	15
0	571	75.00000000000001	55.500000000000014	15
0	572	75.05000000000001	55.500000000000014	15
0	573	75.10000000000002	55.500000000000014	15
0	574	75.15000000000002	55.500000000000014	15
0	575	75.20000000000002	55.500000000000014	15
0	576	75.25000000000001	55.500000000000014	15
0	577	75.30000000000001	55.500000000000014	15
0	578	75.35000000000002	55.500000000000014	15
0	579	75.40000000000002	55.500000000000014	15
0	580	75.45000000000002	55.500000000000014	15
0	581	75.50000000000001	55.500000000000014	15
0	582	75.55000000000001	55.500000000000014	15
0	583	75.60000000000002	55.500000000000014	15
0	584	75.65000000000002	55.500000000000014	15
0	585	75.70000000000002	55.500000000000014	15
0	586	75.75000000000001	55.500000000000014	15
0	587	75.80000000000001	55.500000000000014	15
0	588	75.85000000000002	55.500000000000014	15
0	589	75.90000000000002	55.500000000000014	15
0	590	75.95000000000002	55.500000000000014	15
0	591	76.00000000000001	55.500000000000014	15
0	592	76.05000000000001	55.500000000000014	15
0	593	76.10000000000002	55.500000000000014	15
0	594	76.15000000000002	55.500000000000014	15
0	595	76.20000000000002	55.500000000000014	15
0	596	76.25000000000001	55.500000000000014	15
0	597	76.30000000000001	55.500000000000014	15
0	598	76.35000000000002	55.500000000000014	15
0	599	76.40000000000002	55.500000000000014	15
0	600	76.45000000000002	55.500000000000014	15
0	601	76.50000000000001	55.500000000000014	15
0	602	76.55000000000001	55.500000000000014	15
0	603	76.60000000000002	55.500000000000014	15
0	604	76.65000000000002	55.500000000000014	15
0	605	76.70000000000002	55.500000000000014	15
0	606	76.75000000000001	55.500000000000014	15
0	607	76.80000000000001	55.500000000000014	15
0	608	76.85000000000002	55.500000000000014	15
0	609	76.90000000000002	55.500000000000014	15
0	610	76.95000000000002	55.500000000000014	15
0	611	77.00000000000001	55.500000000000014	15
0	612	77.05000000000001	55.500000000000014	15
0	613	77.10000000000002	55.500000000000014	15
0	614	77.15000000000002	55.500000000000014	15
0	615	77.20000000000002	55.500000000000014	15
0	616	77.25000000000001	55.500000000000014	15
0	617	77.30000000000001	55.500000000000014	15
0	618	77.35000000000002	55.500000000000014	15
0	619	77.40000000000002	55.500000000000014	15
0	620	77.45000000000002	55.500000000000014	15
0	621	77.50000000000001	55.500000000000014	15
0	622	77.55000000000001	55.500000000000014	15
0	623	77.60000000000002	55.500000000000014	15
0	624	77.65000000000002	55.500000000000014	15
0	625	77.70000000000002	55.500000000000014	15
0	626	77.75000000000001	55.500000000000014	15
0	627	77.80000000000001	55.500000000000014	15
0	628	77.85000000000002	55.500000000000014	15
0	629	77.90000000000002	55.500000000000014	15
0	630	77.95000000000002	55.500000000000014	15
0	631	78.00000000000001	55.500000000000014	15
0	632	78.05000000000001	55.500000000000014	15
0	633	78.10000000000002	55.500000000000014	15
0	634	78.15000000000002	55.500000000000014	15
0	635	78.20000000000002	55.500000000000014	15
0	636	78.25000000000001	55.500000000000014	15
0	637	78.30000000000001	55.500000000000014	15
0	638	78.35000000000002	55.500000000000014	15
0	639	78.40000000000002	55.500000000000014	15
0	640	78.45000000000002	55.500000000000014	15
0	641	78.50000000000003	55.500000000000014	15
0	642	78.55000000000001	55.500000000000014	15
0	643	78.60000000000002	55.500000000000014	15
0	644	78.65000000000002	55.500000000000014	15
0	645	78.70000000000002	55.500000000000014	15
0	646	78.75000000000003	55.500000000000014	15
0	647	78.80000000000001	55.500000000000014	15
0	648	78.85000000000002	55.500000000000014	15
0	649	78.90000000000002	55.500000000000014	15
0	650	78.95000000000002	55.500000000000014	15
0	651	79.00000000000003	55.500000000000014	15
0	652	79.05000000000001	55.500000000000014	15
0	653	79.10000000000002	55.500000000000014	15
0	654	79.15000000000002	55.500000000000014	15
0	655	79.20000000000002	55.500000000000014	15
0	656	79.25000000000003	55.500000000000014	15
0	657	79.30000000000001	55.500000000000014	15
0	658	79.35000000000002	55.500000000000014	15
0	659	79.40000000000002	55.500000000000014	15
0	660	79.45000000000002	55.500000000000014	15
0	661	79.50000000000003	55.500000000000014	15
0	662	79.55000000000001	55.500000000000014	15
0	663	79.60000000000002	55.500000000000014	15
0	664	79.65000000000002	55.500000000000014	15
0	665	79.70000000000002	55.500000000000014	15
0	666	79.75000000000003	55.500000000000014	15
0	667	79.80000000000001	55.500000000000014	15
0	668	79.85000000000002	55.500000000000014	15
0	669	79.90000000000002	55.500000000000014	15
0	670	79.95000000000002	55.500000000000014	15
0	671	80.00000000000003	55.500000000000014	15
0	672	80.05000000000001	55.500000000000014	15
0	673	80.10000000000002	55.500000000000014	15
0	674	80.15000000000002	55.500000000000014	15
0	675	80.20000000000002	55.500000000000014	15
0	676	80.25000000000003	55.500000000000014	15
0	677	80.30000000000001	55.500000000000014	15
0	678	80.35000000000002	55.500000000000014	15
0	679	80.40000000000002	55.500000000000014	15
0	680	80.45000000000002	55.500000000000014	15
0	681	80.50000000000003	55.500000000000014	15
0	682	80.55000000000001	55.500000000000014	15
0	683	80.60000000000002	55.500000000000014	15
0	684	80.65000000000002	55.500000000000014	15
0	685	80.70000000000002	55.500000000000014	15
0	686	80.75000000000003	55.500000000000014	15
0	687	80.80000000000001	55.500000000000014	15
0	688	80.85000000000002	55.500000000000014	15
0	689	80.90000000000002	55.500000000000014	15
0	690	80.95000000000002	55.500000000000014	15
0	691	81.00000000000003	55.500000000000014	15
0	692	81.05000000000001	55.500000000000014	15
0	693	81.10000000000002	55.500000000000014	15
0	694	81.15000000000002	55.500000000000014	15
0	695	81.20000000000002	55.500000000000014	15
0	696	81.25000000000003	55.500000000000014	15
0	697	81.30000000000001	55.500000000000014	15
0	698	81.35000000000002	55.500000000000014	15
0	699	81.40000000000002	55.500000000000014	15
0	700	81.45000000000002	55.500000000000014	15
0	701	81.50000000000003	55.500000000000014	15
0	702	81.55000000000001	55.500000000000014	15
0	703	81.60000000000002	55.500000000000014	15
0	704	81.65000000000002	55.500000000000014	15
0	705	81.70000000000002	55.500000000000014	15
0	706	81.75000000000003	55.500000000000014	15
0	707	81.80000000000001	55.500000000000014	15
0	708	81.85000000000002	55.500000000000014	15
0	709	81.90000000000002	55.500000000000014	15
0	710	81.95000000000002	55.500000000000014	15
0	711	82.00000000000003	55.500000000000014	15
0	712	82.05000000000001	55.500000000000014	15
0	713	82.10000000000002	55.500000000000014	15
0	714	82.15000000000002	55.500000000000014	15
0	715	82.20000000000002	55.500000000000014	15
0	716	82.25000000000003	55.500000000000014	15
0	717	82.30000000000001	55.500000000000014	15
0	718	82.35000000000002	55.500000000000014	15
0	719	82.40000000000002	55.500000000000014	15
0	720	82.45000000000002	55.500000000000014	15
0	721	82.50000000000003	55.500000000000014	15
0	722	82.55000000000001	55.500000000000014	15
0	723	82.60000000000002	55.500000000000014	15
0	724	82.65000000000002	55.500000000000014	15
0	725	82.70000000000002	55.500000000000014	15
0	726	82.75000000000003	55.500000000000014	15
0	727	82.80000000000001	55.500000000000014	15
0	728	82.85000000000002	55.500000000000014	15
0	729	82.90000000000002	55.500000000000014	15
0	730	82.95000000000002	55.500000000000014	15
0	731	83.00000000000003	55.500000000000014	15
0	732	83.05000000000001	55.500000000000014	15
0	733	83.10000000000002	55.500000000000014	15
0	734	83.15000000000002	55.500000000000014	15
0	735	83.20000000000002	55.500000000000014	15
0	736	83.25000000000003	55.500000000000014	15
0	737	83.30000000000001	55.500000000000014	15
0	738	83.35000000000002	55.500000000000014	15
0	739	83.40000000000002	55.500000000000014	15
0	740	83.45000000000002	55.500000000000014	15
0	741	83.50000000000003	55.500000000000014	15
0	742	83.55000000000001	55.500000000000014	15
0	743	83.60000000000002	55.500000000000014	15
0	744	83.65000000000002	55.500000000000014	15
0	745	83.70000000000002	55.500000000000014	15
0	746	83.75000000000003	55.500000000000014	15
0	747	83.80000000000001	55.500000000000014	15
0	748	83.85000000000002	55.500000000000014	15
0	749	83.90000000000002	55.500000000000014	15
0	750	83.95000000000002	55.500000000000014	15
0	751	84.00000000000003	55.500000000000014	15
0	752	84.05000000000001	55.500000000000014	15
0	753	84.10000000000002	55.500000000000014	15
0	754	84.15000000000002	55.500000000000014	15
0	755	84.20000000000002	55.500000000000014	15
0	756	84.25000000000003	55.500000000000014	15
0	757	84.30000000000001	55.500000000000014	15
0	758	84.35000000000002	55.500000000000014	15
0	759	84.40000000000002	55.500000000000014	15
0	760	84.45000000000002	55.500000000000014	15
0	761	84.50000000000003	55.500000000000014	15
0	762	84.55000000000001	55.500000000000014	15
0	763	84.60000000000002	55.500000000000014	15
0	764	84.65000000000002	55.500000000000014	15
0	765	84.70000000000002	55.500000000000014	15
0	766	84.75000000000003	55.500000000000014	15
0	767	84.80000000000001	55.500000000000014	15
0	768	84.85000000000002	55.500000000000014	15
0	769	84.90000000000002	55.500000000000014	15
0	770	84.95000000000002	55.500000000000014	15
0	771	85.00000000000003	55.500000000000014	15
0	772	85.05000000000001	55.500000000000014	15
0	773	85.10000000000002	55.500000000000014	15
0	774	85.15000000000002	55.500000000000014	15
0	775	85.20000000000002	55.500000000000014	15
0	776	85.25000000000003	55.500000000000014	15
0	777	85.30000000000001	55.500000000000014	15
0	778	85.35000000000002	55.500000000000014	15
0	779	85.40000000000002	55.500000000000014	15
0	780	85.45000000000002	55.500000000000014	15
0	781	85.50000000000003	55.500000000000014	15
0	782	85.55000000000001	55.500000000000014	15
0	783	85.60000000000002	55.500000000000014	15
0	784	85.65000000000002	55.500000000000014	15
0	785	85.70000000000002	55.500000000000014	15
0	786	85.75000000000003	55.500000000000014	15
0	787	85.80000000000001	55.500000000000014	15
0	788	85.85000000000002	55.500000000000014	15
0	789	85.90000000000002	55.500000000000014	15
0	790	85.95000000000002	55.500000000000014	15
0	791	86.00000000000003	55.500000000000014	15
0	792	86.05000000000001	55.500000000000014	15
0	793	86.10000000000002	55.500000000000014	15
0	794	86.15000000000002	55.500000000000014	15
0	795	86.20000000000002	55.500000000000014	15
0	796	86.25000000000003	55.500000000000014	15
0	797	86.30000000000001	55.500000000000014	15
0	798	86.35000000000002	55.500000000000014	15
0	799	86.40000000000002	55.500000000000014	15
0	800	86.45000000000002	55.500000000000014	15
0	801	86.50000000000003	55.500000000000014	15
0	802	86.55000000000001	55.500000000000014	15
0	803	86.60000000000002	55.500000000000014	15
0	804	86.65000000000002	55.500000000000014	15
0	805	86.70000000000002	55.500000000000014	15
0	806	86.75000000000003	55.500000000000014	15
0	807	86.80000000000001	55.500000000000014	15
0	808	86.85000000000002	55.500000000000014	15
0	809	86.90000000000002	55.500000000000014	15
0	810	86.95000000000002	55.500000000000014	15
0	811	87.00000000000003	55.500000000000014	15
0	812	87.05000000000001	55.500000000000014	15
0	813	87.10000000000002	55.500000000000014	15
0	814	87.15000000000002	55.500000000000014	15
0	815	87.20000000000002	55.500000000000014	15
0	816	87.25000000000003	55.500000000000014	15
0	817	87.30000000000001	55.500000000000014	15
0	818	87.35000000000002	55.500000000000014	15
0	819	87.40000000000002	55.500000000000014	15
0	820	87.45000000000002	55.500000000000014	15
0	821	87.50000000000003	55.500000000000014	15
0	822	87.55000000000001	55.500000000000014	15
0	823	87.60000000000002	55.500000000000014	15
0	824	87.65000000000002	55.500000000000014	15
0	825	87.70000000000002	55.500000000000014	15
0	826	87.75000000000003	55.500000000000014	15
0	827	87.80000000000001	55.500000000000014	15
0	828	87.85000000000002	55.500000000000014	15
0	829	87.90000000000002	55.500000000000014	15
0	830	87.95000000000002	55.500000000000014	15
0	831	88.00000000000003	55.500000000000014	15
0	832	88.05000000000001	55.500000000000014	15
0	833	88.10000000000002	55.500000000000014	15
0	834	88.15000000000002	55.500000000000014	15
0	835	88.20000000000002	55.500000000000014	15
0	836	88.25000000000003	55.500000000000014	15
0	837	88.30000000000001	55.500000000000014	15
0	838	88.35000000000002	55.500000000000014	15
0	839	88.40000000000002	55.500000000000014	15
0	840	88.45000000000002	55.500000000000014	15
0	841	88.50000000000003	55.500000000000014	15
0	842	88.55000000000001	55.500000000000014	15
0	843	88.60000000000002	55.500000000000014	15
0	844	88.65000000000002	55.500000000000014	15
0	845	88.70000000000002	55.500000000000014	15
0	846	88.75000000000003	55.500000000000014	15
0	847	88.80000000000001	55.500000000000014	15
0	848	88.85000000000002	55.500000000000014	15
0	849	88.90000000000002	55.500000000000014	15
0	850	88.95000000000002	55.500000000000014	15
0	851	89.00000000000003	55.500000000000014	15
0	852	89.05000000000001	55.500000000000014	15
0	853	89.10000000000002	55.500000000000014	15
0	854	89.15000000000002	55.500000000000014	15
0	855	89.20000000000002	55.500000000000014	15
0	856	89.25000000000003	55.500000000000014	15
0	857	89.30000000000001	55.500000000000014	15
0	858	89.35000000000002	55.500000000000014	15
0	859	89.40000000000002	55.500000000000014	15
0	860	89.45000000000002	55.500000000000014	15
0	861	89.50000000000003	55.500000000000014	15
0	862	89.55000000000001	55.500000000000014	15
0	863	89.60000000000002	55.500000000000014	15
0	864	89.65000000000002	55.500000000000014	15
0	865	89.70000000000002	55.500000000000014	15
0	866	89.75000000000003	55.500000000000014	15
0	867	89.80000000000001	55.500000000000014	15
0	868	89.85000000000002	55.500000000000014	15
0	869	89.90000000000002	55.500000000000014	15
0	870	89.95000000000002	55.500000000000014	15
0	871	90.00000000000003	55.500000000000014	15
0	872	90.05000000000001	55.500000000000014	15
0	873	90.10000000000002	55.500000000000014	15
0	874	90.15000000000002	55.500000000000014	15
0	875	90.20000000000002	55.500000000000014	15
0	876	90.25000000000003	55.500000000000014	15
0	877	90.30000000000001	55.500000000000014	15
0	878	90.35000000000002	55.500000000000014	15
0	879	90.40000000000002	55.500000000000014	15
0	880	90.45000000000002	55.500000000000014	15
0	881	90.50000000000003	55.500000000000014	15
0	882	90.55000000000001	55.500000000000014	15
0	883	90.60000000000002	55.500000000000014	15
0	884	90.65000000000002	55.500000000000014	15
0	885	90.70000000000002	55.500000000000014	15
0	886	90.75000000000003	55.500000000000014	15
0	887	90.80000000000001	55.500000000000014	15
0	888	90.85000000000002	55.500000000000014	15
0	889	90.90000000000002	55.500000000000014	15
0	890	90.95000000000002	55.500000000000014	15
0	891	91.00000000000003	55.500000000000014	15
0	892	91.05000000000001	55.500000000000014	15
0	893	91.10000000000002	55.500000000000014	15
0	894	91.15000000000002	55.500000000000014	15
0	895	91.20000000000002	55.500000000000014	15
0	896	91.25000000000003	55.500000000000014	15
0	897	91.30000000000001	55.500000000000014	15
0	898	91.35000000000002	55.500000000000014	15
0	899	91.40000000000002	55.500000000000014	15
0	900	91.45000000000002	55.500000000000014	15
0	901	91.50000000000003	55.500000000000014	15
0	902	91.55000000000001	55.500000000000014	15
0	903	91.60000000000002	55.500000000000014	15
0	904	91.65000000000002	55.500000000000014	15
0	905	91.70000000000002	55.500000000000014	15
0	906	91.75000000000003	55.500000000000014	15
0	907	91.80000000000001	55.500000000000014	15
0	908	91.85000000000002	55.500000000000014	15
0	909	91.90000000000002	55.500000000000014	15
0	910	91.95000000000002	55.500000000000014	15
0	911	92.00000000000003	55.500000000000014	15
0	912	92.05000000000001	55.500000000000014	15
0	913	92.10000000000002	55.500000000000014	15
0	914	92.15000000000002	55.500000000000014	15
0	915	92.20000000000002	55.500000000000014	15
0	916	92.25000000000003	55.500000000000014	15
0	917	92.30000000000001	55.500000000000014	15
0	918	92.35000000000002	55.500000000000014	15
0	919	92.40000000000002	55.500000000000014	15
0	920	92.45000000000002	55.500000000000014	15
0	921	92.50000000000003	55.500000000000014	15
0	922	92.55000000000001	55.500000000000014	15
0	923	92.60000000000002	55.500000000000014	15
0	924	92.65000000000002	55.500000000000014	15
0	925	92.70000000000002	55.500000000000014	15
0	926	92.75000000000003	55.500000000000014	15
0	927	92.80000000000001	55.500000000000014	15
0	928	92.85000000000002	55.500000000000014	15
0	929	92.90000000000002	55.500000000000014	15
0	930	92.95000000000002	55.500000000000014	15
0	931	93.00000000000003	55.500000000000014	15
0	932	93.05000000000001	55.500000000000014	15
0	933	93.10000000000002	55.500000000000014	15
0	934	93.15000000000002	55.500000000000014	15
0	935	93.20000000000002	55.500000000000014	15
0	936	93.25000000000003	55.500000000000014	15
0	937	93.30000000000001	55.500000000000014	15
0	938	93.35000000000002	55.500000000000014	15
0	939	93.40000000000002	55.500000000000014	15
0	940	93.45000000000002	55.500000000000014	15
0	941	93.50000000000003	55.500000000000014	15
0	942	93.55000000000001	55.500000000000014	15
0	943	93.60000000000002	55.500000000000014	15
0	944	93.65000000000002	55.500000000000014	15
0	945	93.70000000000002	55.500000000000014	15
0	946	93.75000000000003	55.500000000000014	15
0	947	93.80000000000001	55.500000000000014	15
0	948	93.85000000000002	55.500000000000014	15
0	949	93.90000000000002	55.500000000000014	15
0	950	93.95000000000002	55.500000000000014	15
0	951	94.00000000000003	55.500000000000014	15
0	952	94.05000000000001	55.500000000000014	15
0	953	94.10000000000002	55.500000000000014	15
0	954	94.15000000000002	55.500000000000014	15
0	955	94.20000000000002	55.500000000000014	15
0	956	94.25000000000003	55.500000000000014	15
0	957	94.30000000000001	55.500000000000014	15
0	958	94.35000000000002	55.500000000000014	15
0	959	94.40000000000002	55.500000000000014	15
0	960	94.45000000000002	55.500000000000014	15
0	961	94.50000000000003	55.500000000000014	15
0	962	94.55000000000001	55.500000000000014	15
0	963	94.60000000000002	55.500000000000014	15
0	964	94.65000000000002	55.500000000000014	15
0	965	94.70000000000002	55.500000000000014	15
0	966	94.75000000000003	55.500000000000014	15
0	967	94.80000000000001	55.500000000000014	15
0	968	94.85000000000002	55.500000000000014	15
0	969	94.90000000000002	55.500000000000014	15
0	970	94.95000000000002	55.500000000000014	15
0	971	95.00000000000003	55.500000000000014	15
0	972	95.05000000000001	55.500000000000014	15
0	973	95.10000000000002	55.500000000000014	15
0	974	95.15000000000002	55.500000000000014	15
0	975	95.20000000000002	55.500000000000014	15
0	976	95.25000000000003	55.500000000000014	15
0	977	95.30000000000001	55.500000000000014	15
0	978	95.35000000000002	55.500000000000014	15
0	979	95.40000000000002	55.500000000000014	15
0	980	95.45000000000002	55.500000000000014	15
0	981	95.50000000000003	55.500000000000014	15
0	982	95.55000000000001	55.500000000000014	15
0	983	95.60000000000002	55.500000000000014	15
0	984	95.65000000000002	55.500000000000014	15
0	985	95.70000000000002	55.500000000000014	15
0	986	95.75000000000003	55.500000000000014	15
0	987	95.80000000000001	55.500000000000014	15
0	988	95.85000000000002	55.500000000000014	15
0	989	95.90000000000002	55.500000000000014	15
0	990	95.95000000000002	55.500000000000014	15
0	991	96.00000000000003	55.500000000000014	15
0	992	96.05000000000001	55.500000000000014	15
0	993	96.10000000000002	55.500000000000014	15
0	994	96.15000000000002	55.500000000000014	15
0	995	96.20000000000002	55.500000000000014	15
0	996	96.25000000000003	55.500000000000014	15
0	997	96.30000000000001	55.500000000000014	15
0	998	96.35000000000002	55.500000000000014	15
1	0	46.45000000000002	55.45000000000002	15
1	1	46.500000000000014	55.45000000000002	15
1	2	46.55000000000002	55.45000000000002	15
1	3	46.600000000000016	55.45000000000002	15
1	4	46.65000000000002	55.45000000000002	15
1	5	46.70000000000002	55.45000000000002	15
1	6	46.750000000000014	55.45000000000002	15
1	7	46.80000000000002	55.45000000000002	15
1	8	46.850000000000016	55.45000000000002	15
1	9	46.90000000000002	55.45000000000002	15
1	10	46.95000000000002	55.45000000000002	15
1	11	47.000000000000014	55.45000000000002	15
1	12	47.05000000000002	55.45000000000002	15
1	13	47.100000000000016	55.45000000000002	15
1	14	47.15000000000002	55.45000000000002	15
1	15	47.20000000000002	55.45000000000002	15
1	16	47.250000000000014	55.45000000000002	15
1	17	47.30000000000002	55.45000000000002	15
1	18	47.350000000000016	55.45000000000002	15
1	19	47.40000000000002	55.45000000000002	15
1	20	47.45000000000002	55.45000000000002	15
1	21	47.500000000000014	55.45000000000002	15
1	22	47.55000000000002	55.45000000000002	15
1	23	47.600000000000016	55.45000000000002	15
1	24	47.65000000000002	55.45000000000002	15
1	25	47.70000000000002	55.45000000000002	15
1	26	47.750000000000014	55.45000000000002	15
1	27	47.80000000000002	55.45000000000002	15
1	28	47.850000000000016	55.45000000000002	15
1	29	47.90000000000002	55.45000000000002	15
1	30	47.95000000000002	55.45000000000002	15
1	31	48.000000000000014	55.45000000000002	15
1	32	48.05000000000002	55.45000000000002	15
1	33	48.100000000000016	55.45000000000002	15
1	34	48.15000000000002	55.45000000000002	15
1	35	48.20000000000002	55.45000000000002	15
1	36	48.250000000000014	55.45000000000002	15
1	37	48.30000000000002	55.45000000000002	15
1	38	48.350000000000016	55.45000000000002	15
1	39	48.40000000000002	55.45000000000002	15
1	40	48.45000000000002	55.45000000000002	15
1	41	48.500000000000014	55.45000000000002	15
1	42	48.55000000000002	55.45000000000002	15
1	43	48.600000000000016	55.45000000000002	15
1	44	48.65000000000002	55.45000000000002	15
1	45	48.70000000000002	55.45000000000002	15
1	46	48.750000000000014	55.45000000000002	15
1	47	48.80000000000002	55.45000000000002	15
1	48	48.850000000000016	55.45000000000002	15
1	49	48.90000000000002	55.45000000000002	15
1	50	48.95000000000002	55.45000000000002	15
1	51	49.000000000000014	55.45000000000002	15
1	52	49.05000000000002	55.45000000000002	15
1	53	49.100000000000016	55.45000000000002	15
1	54	49.15000000000002	55.45000000000002	15
1	55	49.20000000000002	55.45000000000002	15
1	56	49.250000000000014	55.45000000000002	15
1	57	49.30000000000002	55.45000000000002	15
1	58	49.350000000000016	55.45000000000002	15
1	59	49.40000000000002	55.45000000000002	15
1	60	49.45000000000002	55.45000000000002	15
1	61	49.500000000000014	55.45000000000002	15
1	62	49.55000000000002	55.45000000000002	15
1	63	49.600000000000016	55.45000000000002	15
1	64	49.65000000000002	55.45000000000002	15
1	65	49.70000000000002	55.45000000000002	15
1	66	49.750000000000014	55.45000000000002	15
1	67	49.80000000000002	55.45000000000002	15
1	68	49.850000000000016	55.45000000000002	15
1	69	49.90000000000002	55.45000000000002	15
1	70	49.95000000000002	55.45000000000002	15
1	71	50.000000000000014	55.45000000000002	15
1	72	50.05000000000002	55.45000000000002	15
1	73	50.100000000000016	55.45000000000002	15
1	74	50.15000000000002	55.45000000000002	15
1	75	50.20000000000002	55.45000000000002	15
1	76	50.250000000000014	55.45000000000002	15
1	77	50.30000000000002	55.45000000000002	15
1	78	50.350000000000016	55.45000000000002	15
1	79	50.40000000000002	55.45000000000002	15
1	80	50.45000000000002	55.45000000000002	15
1	81	50.500000000000014	55.45000000000002	15
1	82	50.55000000000002	55.45000000000002	15
1	83	50.600000000000016	55.45000000000002	15
1	84	50.65000000000002	55.45000000000002	15
1	85	50.70000000000002	55.45000000000002	15
1	86	50.750000000000014	55.45000000000002	15
1	87	50.80000000000002	55.45000000000002	15
1	88	50.850000000000016	55.45000000000002	15
1	89	50.90000000000002	55.45000000000002	15
1	90	50.95000000000002	55.45000000000002	15
1	91	51.000000000000014	55.45000000000002	15
1	92	51.05000000000002	55.45000000000002	15
1	93	51.100000000000016	55.45000000000002	15
1	94	51.15000000000002	55.45000000000002	15
1	95	51.20000000000002	55.45000000000002	15
1	96	51.250000000000014	55.45000000000002	15
1	97	51.30000000000002	55.45000000000002	15
1	98	51.350000000000016	55.45000000000002	15
1	99	51.40000000000002	55.45000000000002	15
1	100	51.45000000000002	55.45000000000002	15
1	101	51.500000000000014	55.45000000000002	15
1	102	51.55000000000002	55.45000000000002	15
1	103	51.600000000000016	55.45000000000002	15
1	104	51.65000000000002	55.45000000000002	15
1	105	51.70000000000002	55.45000000000002	15
1	106	51.750000000000014	55.45000000000002	15
1	107	51.80000000000002	55.45000000000002	15
1	108	51.850000000000016	55.45000000000002	15
1	109	51.90000000000002	55.45000000000002	15
1	110	51.95000000000002	55.45000000000002	15
1	111	52.000000000000014	55.45000000000002	15
1	112	52.05000000000002	55.45000000000002	15
1	113	52.100000000000016	55.45000000000002	15
1	114	52.15000000000002	55.45000000000002	15
1	115	52.20000000000002	55.45000000000002	15
1	116	52.250000000000014	55.45000000000002	15
1	117	52.30000000000002	55.45000000000002	15
1	118	52.350000000000016	55.45000000000002	15
1	119	52.40000000000002	55.45000000000002	15
1	120	52.45000000000002	55.45000000000002	15
1	121	52.500000000000014	55.45000000000002	15
1	122	52.55000000000002	55.45000000000002	15
1	123	52.600000000000016	55.45000000000002	15
1	124	52.65000000000002	55.45000000000002	15
1	125	52.70000000000002	55.45000000000002	15
1	126	52.750000000000014	55.45000000000002	15
1	127	52.80000000000002	55.45000000000002	15
1	128	52.850000000000016	55.45000000000002	15
1	129	52.90000000000002	55.45000000000002	15
1	130	52.95000000000002	55.45000000000002	15
1	131	53.000000000000014	55.45000000000002	15
1	132	53.05000000000002	55.45000000000002	15
1	133	53.100000000000016	55.45000000000002	15
1	134	53.15000000000002	55.45000000000002	15
1	135	53.20000000000002	55.45000000000002	15
1	136	53.250000000000014	55.45000000000002	15
1	137	53.30000000000002	55.45000000000002	15
1	138	53.350000000000016	55.45000000000002	15
1	139	53.40000000000002	55.45000000000002	15
1	140	53.45000000000002	55.45000000000002	15
1	141	53.500000000000014	55.45000000000002	15
1	142	53.55000000000002	55.45000000000002	15
1	143	53.600000000000016	55.45000000000002	15
1	144	53.65000000000002	55.45000000000002	15
1	145	53.70000000000002	55.45000000000002	15
1	146	53.750000000000014	55.45000000000002	15
1	147	53.80000000000002	55.45000000000002	15
1	148	53.850000000000016	55.45000000000002	15
1	149	53.90000000000002	55.45000000000002	15
1	150	53.95000000000002	55.45000000000002	15
1	151	54.000000000000014	55.45000000000002	15
1	152	54.05000000000002	55.45000000000002	15
1	153	54.100000000000016	55.45000000000002	15
1	154	54.15000000000002	55.45000000000002	15
1	155	54.20000000000002	55.45000000000002	15
1	156	54.250000000000014	55.45000000000002	15
1	157	54.30000000000002	55.45000000000002	15
1	158	54.350000000000016	55.45000000000002	15
1	159	54.40000000000002	55.45000000000002	15
1	160	54.45000000000002	55.45000000000002	15
1	161	54.500000000000014	55.45000000000002	15
1	162	54.55000000000002	55.45000000000002	15
1	163	54.600000000000016	55.45000000000002	15
1	164	54.65000000000002	55.45000000000002	15
1	165	54.70000000000002	55.45000000000002	15
1	166	54.750000000000014	55.45000000000002	15
1	167	54.80000000000002	55.45000000000002	15
1	168	54.850000000000016	55.45000000000002	15
1	169	54.90000000000002	55.45000000000002	15
1	170	54.95000000000002	55.45000000000002	15
1	171	55.000000000000014	55.45000000000002	15
1	172	55.05000000000002	55.45000000000002	15
1	173	55.100000000000016	55.45000000000002	15
1	174	55.15000000000002	55.45000000000002	15
1	175	55.20000000000002	55.45000000000002	15
1	176	55.250000000000014	55.45000000000002	15
1	177	55.30000000000002	55.45000000000002	15
1	178	55.350000000000016	55.45000000000002	15
1	179	55.40000000000002	55.45000000000002	15
1	180	55.45000000000002	55.45000000000002	15
1	181	55.500000000000014	55.45000000000002	15
1	182	55.55000000000002	55.45000000000002	15
1	183	55.600000000000016	55.45000000000002	15
1	184	55.65000000000002	55.45000000000002	15
1	185	55.70000000000002	55.45000000000002	15
1	186	55.750000000000014	55.45000000000002	15
1	187	55.80000000000002	55.45000000000002	15
1	188	55.850000000000016	55.45000000000002	15
1	189	55.90000000000002	55.45000000000002	15
1	190	55.95000000000002	55.45000000000002	15
1	191	56.000000000000014	55.45000000000002	15
1	192	56.05000000000002	55.45000000000002	15
1	193	56.100000000000016	55.45000000000002	15
1	194	56.15000000000002	55.45000000000002	15
1	195	56.20000000000002	55.45000000000002	15
1	196	56.250000000000014	55.45000000000002	15
1	197	56.30000000000002	55.45000000000002	15
1	198	56.350000000000016	55.45000000000002	15
1	199	56.40000000000002	55.45000000000002	15
1	200	56.45000000000002	55.45000000000002	15
1	201	56.500000000000014	55.45000000000002	15
1	202	56.55000000000002	55.45000000000002	15
1	203	56.600000000000016	55.45000000000002	15
1	204	56.65000000000002	55.45000000000002	15
1	205	56.70000000000002	55.45000000000002	15
1	206	56.750000000000014	55.45000000000002	15
1	207	56.80000000000002	55.45000000000002	15
1	208	56.850000000000016	55.45000000000002	15
1	209	56.90000000000002	55.45000000000002	15
1	210	56.95000000000002	55.45000000000002	15
1	211	57.000000000000014	55.45000000000002	15
1	212	57.05000000000002	55.45000000000002	15
1	213	57.100000000000016	55.45000000000002	15
1	214	57.15000000000002	55.45000000000002	15
1	215	57.20000000000002	55.45000000000002	15
1	216	57.250000000000014	55.45000000000002	15
1	217	57.30000000000002	55.45000000000002	15
1	218	57.350000000000016	55.45000000000002	15
1	219	57.40000000000002	55.45000000000002	15
1	220	57.45000000000002	55.45000000000002	15
1	221	57.500000000000014	55.45000000000002	15
1	222	57.55000000000002	55.45000000000002	15
1	223	57.600000000000016	55.45000000000002	15
1	224	57.65000000000002	55.45000000000002	15
1	225	57.70000000000002	55.45000000000002	15
1	226	57.750000000000014	55.45000000000002	15
1	227	57.80000000000002	55.45000000000002	15
1	228	57.850000000000016	55.45000000000002	15
1	229	57.90000000000002	55.45000000000002	15
1	230	57.95000000000002	55.45000000000002	15
1	231	58.000000000000014	55.45000000000002	15
1	232	58.05000000000002	55.45000000000002	15
1	233	58.100000000000016	55.45000000000002	15
1	234	58.15000000000002	55.45000000000002	15
1	235	58.20000000000002	55.45000000000002	15
1	236	58.250000000000014	55.45000000000002	15
1	237	58.30000000000002	55.45000000000002	15
1	238	58.350000000000016	55.45000000000002	15
1	239	58.40000000000002	55.45000000000002	15
1	240	58.45000000000002	55.45000000000002	15
1	241	58.500000000000014	55.45000000000002	15
1	242	58.55000000000002	55.45000000000002	15
1	243	58.600000000000016	55.45000000000002	15
1	244	58.65000000000002	55.45000000000002	15
1	245	58.70000000000002	55.45000000000002	15
1	246	58.750000000000014	55.45000000000002	15
1	247	58.80000000000002	55.45000000000002	15
1	248	58.850000000000016	55.45000000000002	15
1	249	58.90000000000002	55.45000000000002	15
1	250	58.95000000000002	55.45000000000002	15
1	251	59.000000000000014	55.45000000000002	15
1	252	59.05000000000002	55.45000000000002	15
1	253	59.100000000000016	55.45000000000002	15
1	254	59.15000000000002	55.45000000000002	15
1	255	59.20000000000002	55.45000000000002	15
1	256	59.250000000000014	55.45000000000002	15
1	257	59.30000000000002	55.45000000000002	15
1	258	59.350000000000016	55.45000000000002	15
1	259	59.40000000000002	55.45000000000002	15
1	260	59.45000000000002	55.45000000000002	15
1	261	59.500000000000014	55.45000000000002	15
1	262	59.55000000000002	55.45000000000002	15
1	263	59.600000000000016	55.45000000000002	15
1	264	59.65000000000002	55.45000000000002	15
1	265	59.70000000000002	55.45000000000002	15
1	266	59.750000000000014	55.45000000000002	15
1	267	59.80000000000002	55.45000000000002	15
1	268	59.850000000000016	55.45000000000002	15
1	269	59.90000000000002	55.45000000000002	15
1	270	59.95000000000002	55.45000000000002	15
1	271	60.000000000000014	55.45000000000002	15
1	272	60.05000000000002	55.45000000000002	15
1	273	60.100000000000016	55.45000000000002	15
1	274	60.15000000000002	55.45000000000002	15
1	275	60.20000000000002	55.45000000000002	15
1	276	60.250000000000014	55.45000000000002	15
1	277	60.30000000000002	55.45000000000002	15
1	278	60.350000000000016	55.45000000000002	15
1	279	60.40000000000002	55.45000000000002	15
1	280	60.45000000000002	55.45000000000002	15
1	281	60.500000000000014	55.45000000000002	15
1	282	60.55000000000002	55.45000000000002	15
1	283	60.600000000000016	55.45000000000002	15
1	284	60.65000000000002	55.45000000000002	15
1	285	60.70000000000002	55.45000000000002	15
1	286	60.750000000000014	55.45000000000002	15
1	287	60.80000000000002	55.45000000000002	15
1	288	60.850000000000016	55.45000000000002	15
1	289	60.90000000000002	55.45000000000002	15
1	290	60.95000000000002	55.45000000000002	15
1	291	61.000000000000014	55.45000000000002	15
1	292	61.05000000000002	55.45000000000002	15
1	293	61.100000000000016	55.45000000000002	15
1	294	61.15000000000002	55.45000000000002	15
1	295	61.20000000000002	55.45000000000002	15
1	296	61.250000000000014	55.45000000000002	15
1	297	61.30000000000002	55.45000000000002	15
1	298	61.350000000000016	55.45000000000002	15
1	299	61.40000000000002	55.45000000000002	15
1	300	61.45000000000002	55.45000000000002	15
1	301	61.500000000000014	55.45000000000002	15
1	302	61.55000000000002	55.45000000000002	15
1	303	61.600000000000016	55.45000000000002	15
1	304	61.65000000000002	55.45000000000002	15
1	305	61.70000000000002	55.45000000000002	15
1	306	61.750000000000014	55.45000000000002	15
1	307	61.80000000000002	55.45000000000002	15
1	308	61.850000000000016	55.45000000000002	15
1	309	61.90000000000002	55.45000000000002	15
1	310	61.95000000000002	55.45000000000002	15
1	311	62.000000000000014	55.45000000000002	15
1	312	62.05000000000002	55.45000000000002	15
1	313	62.100000000000016	55.45000000000002	15
1	314	62.15000000000002	55.45000000000002	15
1	315	62.20000000000002	55.45000000000002	15
1	316	62.250000000000014	55.45000000000002	15
1	317	62.30000000000002	55.45000000000002	15
1	318	62.350000000000016	55.45000000000002	15
1	319	62.40000000000002	55.45000000000002	15
1	320	62.45000000000002	55.45000000000002	15
1	321	62.500000000000014	55.45000000000002	15
1	322	62.55000000000002	55.45000000000002	15
1	323	62.60000000000002	55.45000000000002	15
1	324	62.65000000000002	55.45000000000002	15
1	325	62.70000000000002	55.45000000000002	15
1	326	62.750000000000014	55.45000000000002	15
1	327	62.80000000000002	55.45000000000002	15
1	328	62.85000000000002	55.45000000000002	15
1	329	62.90000000000002	55.45000000000002	15
1	330	62.95000000000002	55.45000000000002	15
1	331	63.000000000000014	55.45000000000002	15
1	332	63.05000000000002	55.45000000000002	15
1	333	63.10000000000002	55.45000000000002	15
1	334	63.15000000000002	55.45000000000002	15
1	335	63.20000000000002	55.45000000000002	15
1	336	63.250000000000014	55.45000000000002	15
1	337	63.30000000000002	55.45000000000002	15
1	338	63.35000000000002	55.45000000000002	15
1	339	63.40000000000002	55.45000000000002	15
1	340	63.45000000000002	55.45000000000002	15
1	341	63.500000000000014	55.45000000000002	15
1	342	63.55000000000002	55.45000000000002	15
1	343	63.60000000000002	55.45000000000002	15
1	344	63.65000000000002	55.45000000000002	15
1	345	63.70000000000002	55.45000000000002	15
1	346	63.750000000000014	55.45000000000002	15
1	347	63.80000000000002	55.45000000000002	15
1	348	63.85000000000002	55.45000000000002	15
1	349	63.90000000000002	55.45000000000002	15
1	350	63.95000000000002	55.45000000000002	15
1	351	64.00000000000001	55.45000000000002	15
1	352	64.05000000000001	55.45000000000002	15
1	353	64.10000000000002	55.45000000000002	15
1	354	64.15000000000002	55.45000000000002	15
1	355	64.20000000000002	55.45000000000002	15
1	356	64.25000000000001	55.45000000000002	15
1	357	64.30000000000001	55.45000000000002	15
1	358	64.35000000000002	55.45000000000002	15
1	359	64.40000000000002	55.45000000000002	15
1	360	64.45000000000002	55.45000000000002	15
1	361	64.50000000000001	55.45000000000002	15
1	362	64.55000000000001	55.45000000000002	15
1	363	64.60000000000002	55.45000000000002	15
1	364	64.65000000000002	55.45000000000002	15
1	365	64.70000000000002	55.45000000000002	15
1	366	64.75000000000001	55.45000000000002	15
1	367	64.80000000000001	55.45000000000002	15
1	368	64.85000000000002	55.45000000000002	15
1	369	64.90000000000002	55.45000000000002	15
1	370	64.95000000000002	55.45000000000002	15
1	371	65.00000000000001	55.45000000000002	15
1	372	65.05000000000001	55.45000000000002	15
1	373	65.10000000000002	55.45000000000002	15
1	374	65.15000000000002	55.45000000000002	15
1	375	65.20000000000002	55.45000000000002	15
1	376	65.25000000000001	55.45000000000002	15
1	377	65.30000000000001	55.45000000000002	15
1	378	65.35000000000002	55.45000000000002	15
1	379	65.40000000000002	55.45000000000002	15
1	380	65.45000000000002	55.45000000000002	15
1	381	65.50000000000001	55.45000000000002	15
1	382	65.55000000000001	55.45000000000002	15
1	383	65.60000000000002	55.45000000000002	15
1	384	65.65000000000002	55.45000000000002	15
1	385	65.70000000000002	55.45000000000002	15
1	386	65.75000000000001	55.45000000000002	15
1	387	65.80000000000001	55.45000000000002	15
1	388	65.85000000000002	55.45000000000002	15
1	389	65.90000000000002	55.45000000000002	15
1	390	65.95000000000002	55.45000000000002	15
1	391	66.00000000000001	55.45000000000002	15
1	392	66.05000000000001	55.45000000000002	15
1	393	66.10000000000002	55.45000000000002	15
1	394	66.15000000000002	55.45000000000002	15
1	395	66.20000000000002	55.45000000000002	15
1	396	66.25000000000001	55.45000000000002	15
1	397	66.30000000000001	55.45000000000002	15
1	398	66.35000000000002	55.45000000000002	15
1	399	66.40000000000002	55.45000000000002	15
1	400	66.45000000000002	55.45000000000002	15
1	401	66.50000000000001	55.45000000000002	15
1	402	66.55000000000001	55.45000000000002	15
1	403	66.60000000000002	55.45000000000002	15
1	404	66.65000000000002	55.45000000000002	15
1	405	66.70000000000002	55.45000000000002	15
1	406	66.75000000000001	55.45000000000002	15
1	407	66.80000000000001	55.45000000000002	15
1	408	66.85000000000002	55.45000000000002	15
1	409	66.90000000000002	55.45000000000002	15
1	410	66.95000000000002	55.45000000000002	15
1	411	67.00000000000001	55.45000000000002	15
1	412	67.05000000000001	55.45000000000002	15
1	413	67.10000000000002	55.45000000000002	15
1	414	67.15000000000002	55.45000000000002	15
1	415	67.20000000000002	55.45000000000002	15
1	416	67.25000000000001	55.45000000000002	15
1	417	67.30000000000001	55.45000000000002	15
1	418	67.35000000000002	55.45000000000002	15
1	419	67.40000000000002	55.45000000000002	15
1	420	67.45000000000002	55.45000000000002	15
1	421	67.50000000000001	55.45000000000002	15
1	422	67.55000000000001	55.45000000000002	15
1	423	67.60000000000002	55.45000000000002	15
1	424	67.65000000000002	55.45000000000002	15
1	425	67.70000000000002	55.45000000000002	15
1	426	67.75000000000001	55.45000000000002	15
1	427	67.80000000000001	55.45000000000002	15
1	428	67.85000000000002	55.45000000000002	15
1	429	67.90000000000002	55.45000000000002	15
1	430	67.95000000000002	55.45000000000002	15
1	431	68.00000000000001	55.45000000000002	15
1	432	68.05000000000001	55.45000000000002	15
1	433	68.10000000000002	55.45000000000002	15
1	434	68.15000000000002	55.45000000000002	15
1	435	68.20000000000002	55.45000000000002	15
1	436	68.25000000000001	55.45000000000002	15
1	437	68.30000000000001	55.45000000000002	15
1	438	68.35000000000002	55.45000000000002	15
1	439	68.40000000000002	55.45000000000002	15
1	440	68.45000000000002	55.45000000000002	15
1	441	68.50000000000001	55.45000000000002	15
1	442	68.55000000000001	55.45000000000002	15
1	443	68.60000000000002	55.45000000000002	15
1	444	68.65000000000002	55.45000000000002	15
1	445	68.70000000000002	55.45000000000002	15
1	446	68.75000000000001	55.45000000000002	15
1	447	68.80000000000001	55.45000000000002	15
1	448	68.85000000000002	55.45000000000002	15
1	449	68.90000000000002	55.45000000000002	0
1	450	68.95000000000002	55.45000000000002	0
1	451	69.00000000000001	55.45000000000002	15
1	452	69.05000000000001	55.45000000000002	15
1	453	69.10000000000002	55.45000000000002	15
1	454	69.15000000000002	55.45000000000002	15
1	455	69.20000000000002	55.45000000000002	15
1	456	69.25000000000001	55.45000000000002	15
1	457	69.30000000000001	55.45000000000002	15
1	458	69.35000000000002	55.45000000000002	15
1	459	69.40000000000002	55.45000000000002	15
1	460	69.45000000000002	55.45000000000002	15
1	461	69.50000000000001	55.45000000000002	15
1	462	69.55000000000001	55.45000000000002	15
1	463	69.60000000000002	55.45000000000002	15
1	464	69.65000000000002	55.45000000000002	15
1	465	69.70000000000002	55.45000000000002	15
1	466	69.75000000000001	55.45000000000002	15
1	467	69.80000000000001	55.45000000000002	15
1	468	69.85000000000002	55.45000000000002	15
1	469	69.90000000000002	55.45000000000002	15
1	470	69.95000000000002	55.45000000000002	15
1	471	70.00000000000001	55.45000000000002	15
1	472	70.05000000000001	55.45000000000002	15
1	473	70.10000000000002	55.45000000000002	15
1	474	70.15000000000002	55.45000000000002	15
1	475	70.20000000000002	55.45000000000002	15
1	476	70.25000000000001	55.45000000000002	15
1	477	70.30000000000001	55.45000000000002	15
1	478	70.35000000000002	55.45000000000002	15
1	479	70.40000000000002	55.45000000000002	15
1	480	70.45000000000002	55.45000000000002	15
1	481	70.50000000000001	55.45000000000002	15
1	482	70.55000000000001	55.45000000000002	15
1	483	70.60000000000002	55.45000000000002	15
1	484	70.65000000000002	55.45000000000002	15
1	485	70.70000000000002	55.45000000000002	15
1	486	70.75000000000001	55.45000000000002	15
1	487	70.80000000000001	55.45000000000002	15
1	488	70.85000000000002	55.45000000000002	15
1	489	70.90000000000002	55.45000000000002	15
1	490	70.95000000000002	55.45000000000002	15
1	491	71.00000000000001	55.45000000000002	15
1	492	71.05000000000001	55.45000000000002	15
1	493	71.10000000000002	55.45000000000002	15
1	494	71.15000000000002	55.45000000000002	15
1	495	71.20000000000002	55.45000000000002	15
1	496	71.25000000000001	55.45000000000002	15
1	497	71.30000000000001	55.45000000000002	15
1	498	71.35000000000002	55.45000000000002	15
1	499	71.40000000000002	55.45000000000002	15
1	500	71.45000000000002	55.45000000000002	15
1	501	71.50000000000001	55.45000000000002	15
1	502	71.55000000000001	55.45000000000002	15
1	503	71.60000000000002	55.45000000000002	15
1	504	71.65000000000002	55.45000000000002	15
1	505	71.70000000000002	55.45000000000002	15
1	506	71.75000000000001	55.45000000000002	15
1	507	71.80000000000001	55.45000000000002	15
1	508	71.85000000000002	55.45000000000002	15
1	509	71.90000000000002	55.45000000000002	15
1	510	71.95000000000002	55.45000000000002	15
1	511	72.00000000000001	55.45000000000002	15
1	512	72.05000000000001	55.45000000000002	15
1	513	72.10000000000002	55.45000000000002	15
1	514	72.15000000000002	55.45000000000002	15
1	515	72.20000000000002	55.45000000000002	15
1	516	72.25000000000001	55.45000000000002	15
1	517	72.30000000000001	55.45000000000002	15
1	518	72.35000000000002	55.45000000000002	15
1	519	72.40000000000002	55.45000000000002	15
1	520	72.45000000000002	55.45000000000002	15
1	521	72.50000000000001	55.45000000000002	15
1	522	72.55000000000001	55.45000000000002	15
1	523	72.60000000000002	55.45000000000002	15
1	524	72.65000000000002	55.45000000000002	15
1	525	72.70000000000002	55.45000000000002	15
1	526	72.75000000000001	55.45000000000002	15
1	527	72.80000000000001	55.45000000000002	15
1	528	72.85000000000002	55.45000000000002	15
1	529	72.90000000000002	55.45000000000002	15
1	530	72.95000000000002	55.45000000000002	15
1	531	73.00000000000001	55.45000000000002	15
1	532	73.05000000000001	55.45000000000002	15
1	533	73.10000000000002	55.45000000000002	15
1	534	73.15000000000002	55.45000000000002	15
1	535	73.20000000000002	55.45000000000002	15
1	536	73.25000000000001	55.45000000000002	15
1	537	73.30000000000001	55.45000000000002	15
1	538	73.35000000000002	55.45000000000002	15
1	539	73.40000000000002	55.45000000000002	15
1	540	73.45000000000002	55.45000000000002	15
1	541	73.50000000000001	55.45000000000002	15
1	542	73.55000000000001	55.45000000000002	15
1	543	73.60000000000002	55.45000000000002	15
1	544	73.65000000000002	55.45000000000002	15
1	545	73.70000000000002	55.45000000000002	15
1	546	73.75000000000001	55.45000000000002	15
1	547	73.80000000000001	55.45000000000002	15
1	548	73.85000000000002	55.45000000000002	15
1	549	73.90000000000002	55.45000000000002	15
1	550	73.95000000000002	55.45000000000002	15
1	551	74.00000000000001	55.45000000000002	15
1	552	74.05000000000001	55.45000000000002	15
1	553	74.10000000000002	55.45000000000002	15
1	554	74.15000000000002	55.45000000000002	15
1	555	74.20000000000002	55.45000000000002	15
1	556	74.25000000000001	55.45000000000002	15
1	557	74.30000000000001	55.45000000000002	15
1	558	74.35000000000002	55.45000000000002	15
1	559	74.40000000000002	55.45000000000002	15
1	560	74.45000000000002	55.45000000000002	15
1	561	74.50000000000001	55.45000000000002	15
1	562	74.55000000000001	55.45000000000002	15
1	563	74.60000000000002	55.45000000000002	15
1	564	74.65000000000002	55.45000000000002	15
1	565	74.70000000000002	55.45000000000002	15
1	566	74.75000000000001	55.45000000000002	15
1	567	74.80000000000001	55.45000000000002	15
1	568	74.85000000000002	55.45000000000002	15
1	569	74.90000000000002	55.45000000000002	15
1	570	74.95000000000002	55.45000000000002	15
1	571	75.00000000000001	55.45000000000002	15
1	572	75.05000000000001	55.45000000000002	15
1	573	75.10000000000002	55.45000000000002	15
1	574	75.15000000000002	55.45000000000002	15
1	575	75.20000000000002	55.45000000000002	15
1	576	75.25000000000001	55.45000000000002	15
1	577	75.30000000000001	55.45000000000002	15
1	578	75.35000000000002	55.45000000000002	15
1	579	75.40000000000002	55.45000000000002	15
1	580	75.45000000000002	55.45000000000002	15
1	581	75.50000000000001	55.45000000000002	15
1	582	75.55000000000001	55.45000000000002	15
1	583	75.60000000000002	55.45000000000002	15
1	584	75.65000000000002	55.45000000000002	15
1	585	75.70000000000002	55.45000000000002	15
1	586	75.75000000000001	55.45000000000002	15
1	587	75.80000000000001	55.45000000000002	15
1	588	75.85000000000002	55.45000000000002	15
1	589	75.90000000000002	55.45000000000002	15
1	590	75.95000000000002	55.45000000000002	15
1	591	76.00000000000001	55.45000000000002	15
1	592	76.05000000000001	55.45000000000002	15
1	593	76.10000000000002	55.45000000000002	15
1	594	76.15000000000002	55.45000000000002	15
1	595	76.20000000000002	55.45000000000002	15
1	596	76.25000000000001	55.45000000000002	15
1	597	76.30000000000001	55.45000000000002	15
1	598	76.35000000000002	55.45000000000002	15
1	599	76.40000000000002	55.45000000000002	15
1	600	76.45000000000002	55.45000000000002	15
1	601	76.50000000000001	55.45000000000002	15
1	602	76.55000000000001	55.45000000000002	15
1	603	76.60000000000002	55.45000000000002	15
1	604	76.65000000000002	55.45000000000002	15
1	605	76.70000000000002	55.45000000000002	15
1	606	76.75000000000001	55.45000000000002	15
1	607	76.80000000000001	55.45000000000002	15
1	608	76.85000000000002	55.45000000000002	15
1	609	76.90000000000002	55.45000000000002	15
1	610	76.95000000000002	55.45000000000002	15
1	611	77.00000000000001	55.45000000000002	15
1	612	77.05000000000001	55.45000000000002	15
1	613	77.10000000000002	55.45000000000002	15
1	614	77.15000000000002	55.45000000000002	15
1	615	77.20000000000002	55.45000000000002	15
1	616	77.25000000000001	55.45000000000002	15
1	617	77.30000000000001	55.45000000000002	15
1	618	77.35000000000002	55.45000000000002	15
1	619	77.40000000000002	55.45000000000002	15
1	620	77.45000000000002	55.45000000000002	15
1	621	77.50000000000001	55.45000000000002	15
1	622	77.55000000000001	55.45000000000002	15
1	623	77.60000000000002	55.45000000000002	15
1	624	77.65000000000002	55.45000000000002	15
1	625	77.70000000000002	55.45000000000002	15
1	626	77.75000000000001	55.45000000000002	15
1	627	77.80000000000001	55.45000000000002	15
1	628	77.85000000000002	55.45000000000002	15
1	629	77.90000000000002	55.45000000000002	15
1	630	77.95000000000002	55.45000000000002	15
1	631	78.00000000000001	55.45000000000002	15
1	632	78.05000000000001	55.45000000000002	15
1	633	78.10000000000002	55.45000000000002	15
1	634	78.15000000000002	55.45000000000002	15
1	635	78.20000000000002	55.45000000000002	15
1	636	78.25000000000001	55.45000000000002	15
1	637	78.30000000000001	55.45000000000002	15
1	638	78.35000000000002	55.45000000000002	15
1	639	78.40000000000002	55.45000000000002	15
1	640	78.45000000000002	55.45000000000002	15
1	641	78.50000000000003	55.45000000000002	15
1	642	78.55000000000001	55.45000000000002	15
1	643	78.60000000000002	55.45000000000002	15
1	644	78.65000000000002	55.45000000000002	15
1	645	78.70000000000002	55.45000000000002	15
1	646	78.75000000000003	55.45000000000002	15
1	647	78.80000000000001	55.45000000000002	15
1	648	78.85000000000002	55.45000000000002	15
1	649	78.90000000000002	55.45000000000002	15
1	650	78.95000000000002	55.45000000000002	15
1	651	79.00000000000003	55.45000000000002	15
1	652	79.05000000000001	55.45000000000002	15
1	653	79.10000000000002	55.45000000000002	15
1	654	79.15000000000002	55.45000000000002	15
1	655	79.20000000000002	55.45000000000002	15
1	656	79.25000000000003	55.45000000000002	15
1	657	79.30000000000001	55.45000000000002	15
1	658	79.35000000000002	55.45000000000002	15
1	659	79.40000000000002	55.45000000000002	15
1	660	79.45000000000002	55.45000000000002	15
1	661	79.50000000000003	55.45000000000002	15
1	662	79.55000000000001	55.45000000000002	15
1	663	79.60000000000002	55.45000000000002	15
1	664	79.65000000000002	55.45000000000002	15
1	665	79.70000000000002	55.45000000000002	15
1	666	79.75000000000003	55.45000000000002	15
1	667	79.80000000000001	55.45000000000002	15
1	668	79.85000000000002	55.45000000000002	15
1	669	79.90000000000002	55.45000000000002	15
1	670	79.95000000000002	55.45000000000002	15
1	671	80.00000000000003	55.45000000000002	15
1	672	80.05000000000001	55.45000000000002	15
1	673	80.10000000000002	55.45000000000002	15
1	674	80.15000000000002	55.45000000000002	15
1	675	80.20000000000002	55.45000000000002	15
1	676	80.25000000000003	55.45000000000002	15
1	677	80.30000000000001	55.45000000000002	15
1	678	80.35000000000002	55.45000000000002	15
1	679	80.40000000000002	55.45000000000002	15
1	680	80.45000000000002	55.45000000000002	15
1	681	80.50000000000003	55.45000000000002	15
1	682	80.55000000000001	55.45000000000002	15
1	683	80.60000000000002	55.45000000000002	15
1	684	80.65000000000002	55.45000000000002	15
1	685	80.70000000000002	55.45000000000002	15
1	686	80.75000000000003	55.45000000000002	15
1	687	80.80000000000001	55.45000000000002	15
1	688	80.85000000000002	55.45000000000002	15
1	689	80.90000000000002	55.45000000000002	15
1	690	80.95000000000002	55.45000000000002	15
1	691	81.00000000000003	55.45000000000002	15
1	692	81.05000000000001	55.45000000000002	15
1	693	81.10000000000002	55.45000000000002	15
1	694	81.15000000000002	55.45000000000002	15
1	695	81.20000000000002	55.45000000000002	15
1	696	81.25000000000003	55.45000000000002	15
1	697	81.30000000000001	55.45000000000002	15
1	698	81.35000000000002	55.45000000000002	15
1	699	81.40000000000002	55.45000000000002	15
1	700	81.45000000000002	55.45000000000002	15
1	701	81.50000000000003	55.45000000000002	15
1	702	81.55000000000001	55.45000000000002	15
1	703	81.60000000000002	55.45000000000002	15
1	704	81.65000000000002	55.45000000000002	15
1	705	81.70000000000002	55.45000000000002	15
1	706	81.75000000000003	55.45000000000002	15
1	707	81.80000000000001	55.45000000000002	15
1	708	81.85000000000002	55.45000000000002	15
1	709	81.90000000000002	55.45000000000002	15
1	710	81.95000000000002	55.45000000000002	15
1	711	82.00000000000003	55.45000000000002	15
1	712	82.05000000000001	55.45000000000002	15
1	713	82.10000000000002	55.45000000000002	15
1	714	82.15000000000002	55.45000000000002	15
1	715	82.20000000000002	55.45000000000002	15
1	716	82.25000000000003	55.45000000000002	15
1	717	82.30000000000001	55.45000000000002	15
1	718	82.35000000000002	55.45000000000002	15
1	719	82.40000000000002	55.45000000000002	15
1	720	82.45000000000002	55.45000000000002	15
1	721	82.50000000000003	55.45000000000002	15
1	722	82.55000000000001	55.45000000000002	15
1	723	82.60000000000002	55.45000000000002	15
1	724	82.65000000000002	55.45000000000002	15
1	725	82.70000000000002	55.45000000000002	15
1	726	82.75000000000003	55.45000000000002	15
1	727	82.80000000000001	55.45000000000002	15
1	728	82.85000000000002	55.45000000000002	15
1	729	82.90000000000002	55.45000000000002	15
1	730	82.95000000000002	55.45000000000002	15
1	731	83.00000000000003	55.45000000000002	15
1	732	83.05000000000001	55.45000000000002	15
1	733	83.10000000000002	55.45000000000002	15
1	734	83.15000000000002	55.45000000000002	15
1	735	83.20000000000002	55.45000000000002	15
1	736	83.25000000000003	55.45000000000002	15
1	737	83.30000000000001	55.45000000000002	15
1	738	83.35000000000002	55.45000000000002	15
1	739	83.40000000000002	55.45000000000002	15
1	740	83.45000000000002	55.45000000000002	15
1	741	83.50000000000003	55.45000000000002	15
1	742	83.55000000000001	55.45000000000002	15
1	743	83.60000000000002	55.45000000000002	15
1	744	83.65000000000002	55.45000000000002	15
1	745	83.70000000000002	55.45000000000002	15
1	746	83.75000000000003	55.45000000000002	15
1	747	83.80000000000001	55.45000000000002	15
1	748	83.85000000000002	55.45000000000002	15
1	749	83.90000000000002	55.45000000000002	15
1	750	83.95000000000002	55.45000000000002	15
1	751	84.00000000000003	55.45000000000002	15
1	752	84.05000000000001	55.45000000000002	15
1	753	84.10000000000002	55.45000000000002	15
1	754	84.15000000000002	55.45000000000002	15
1	755	84.20000000000002	55.45000000000002	15
1	756	84.25000000000003	55.45000000000002	15
1	757	84.30000000000001	55.45000000000002	15
1	758	84.35000000000002	55.45000000000002	15
1	759	84.40000000000002	55.45000000000002	15
1	760	84.45000000000002	55.45000000000002	15
1	761	84.50000000000003	55.45000000000002	15
1	762	84.55000000000001	55.45000000000002	15
1	763	84.60000000000002	55.45000000000002	15
1	764	84.65000000000002	55.45000000000002	15
1	765	84.70000000000002	55.45000000000002	15
1	766	84.75000000000003	55.45000000000002	15
1	767	84.80000000000001	55.45000000000002	15
1	768	84.85000000000002	55.45000000000002	15
1	769	84.90000000000002	55.45000000000002	15
1	770	84.95000000000002	55.45000000000002	15
1	771	85.00000000000003	55.45000000000002	15
1	772	85.05000000000001	55.45000000000002	15
1	773	85.10000000000002	55.45000000000002	15
1	774	85.15000000000002	55.45000000000002	15
1	775	85.20000000000002	55.45000000000002	15
1	776	85.25000000000003	55.45000000000002	15
1	777	85.30000000000001	55.45000000000002	15
1	778	85.35000000000002	55.45000000000002	15
1	779	85.40000000000002	55.45000000000002	15
1	780	85.45000000000002	55.45000000000002	15
1	781	85.50000000000003	55.45000000000002	15
1	782	85.55000000000001	55.45000000000002	15
1	783	85.60000000000002	55.45000000000002	15
1	784	85.65000000000002	55.45000000000002	15
1	785	85.70000000000002	55.45000000000002	15
1	786	85.75000000000003	55.45000000000002	15
1	787	85.80000000000001	55.45000000000002	15
1	788	85.85000000000002	55.45000000000002	15
1	789	85.90000000000002	55.45000000000002	15
1	790	85.95000000000002	55.45000000000002	15
1	791	86.00000000000003	55.45000000000002	15
1	792	86.05000000000001	55.45000000000002	15
1	793	86.10000000000002	55.45000000000002	15
1	794	86.15000000000002	55.45000000000002	15
1	795	86.20000000000002	55.45000000000002	15
1	796	86.25000000000003	55.45000000000002	15
1	797	86.30000000000001	55.45000000000002	15
1	798	86.35000000000002	55.45000000000002	15
1	799	86.40000000000002	55.45000000000002	15
1	800	86.45000000000002	55.45000000000002	15
1	801	86.50000000000003	55.45000000000002	15
1	802	86.55000000000001	55.45000000000002	15
1	803	86.60000000000002	55.45000000000002	15
1	804	86.65000000000002	55.45000000000002	15
1	805	86.70000000000002	55.45000000000002	15
1	806	86.75000000000003	55.45000000000002	15
1	807	86.80000000000001	55.45000000000002	15
1	808	86.85000000000002	55.45000000000002	15
1	809	86.90000000000002	55.45000000000002	15
1	810	86.95000000000002	55.45000000000002	15
1	811	87.00000000000003	55.45000000000002	15
1	812	87.05000000000001	55.45000000000002	15
1	813	87.10000000000002	55.45000000000002	15
1	814	87.15000000000002	55.45000000000002	15
1	815	87.20000000000002	55.45000000000002	15
1	816	87.25000000000003	55.45000000000002	15
1	817	87.30000000000001	55.45000000000002	15
1	818	87.35000000000002	55.45000000000002	15
1	819	87.40000000000002	55.45000000000002	15
1	820	87.45000000000002	55.45000000000002	15
1	821	87.50000000000003	55.45000000000002	15
1	822	87.55000000000001	55.45000000000002	15
1	823	87.60000000000002	55.45000000000002	15
1	824	87.65000000000002	55.45000000000002	15
1	825	87.70000000000002	55.45000000000002	15
1	826	87.75000000000003	55.45000000000002	15
1	827	87.80000000000001	55.45000000000002	15
1	828	87.85000000000002	55.45000000000002	15
1	829	87.90000000000002	55.45000000000002	15
1	830	87.95000000000002	55.45000000000002	15
1	831	88.00000000000003	55.45000000000002	15
1	832	88.05000000000001	55.45000000000002	15
1	833	88.10000000000002	55.45000000000002	15
1	834	88.15000000000002	55.45000000000002	15
1	835	88.20000000000002	55.45000000000002	15
1	836	88.25000000000003	55.45000000000002	15
1	837	88.30000000000001	55.45000000000002	15
1	838	88.35000000000002	55.45000000000002	15
1	839	88.40000000000002	55.45000000000002	15
1	840	88.45000000000002	55.45000000000002	15
1	841	88.50000000000003	55.45000000000002	15
1	842	88.55000000000001	55.45000000000002	15
1	843	88.60000000000002	55.45000000000002	15
1	844	88.65000000000002	55.45000000000002	15
1	845	88.70000000000002	55.45000000000002	15
1	846	88.75000000000003	55.45000000000002	15
1	847	88.80000000000001	55.45000000000002	15
1	848	88.85000000000002	55.45000000000002	15
1	849	88.90000000000002	55.45000000000002	15
1	850	88.95000000000002	55.45000000000002	15
1	851	89.00000000000003	55.45000000000002	15
1	852	89.05000000000001	55.45000000000002	15
1	853	89.10000000000002	55.45000000000002	15
1	854	89.15000000000002	55.45000000000002	15
1	855	89.20000000000002	55.45000000000002	15
1	856	89.25000000000003	55.45000000000002	15
1	857	89.30000000000001	55.45000000000002	15
1	858	89.35000000000002	55.45000000000002	15
1	859	89.40000000000002	55.45000000000002	15
1	860	89.45000000000002	55.45000000000002	15
1	861	89.50000000000003	55.45000000000002	15
1	862	89.55000000000001	55.45000000000002	15
1	863	89.60000000000002	55.45000000000002	15
1	864	89.65000000000002	55.45000000000002	15
1	865	89.70000000000002	55.45000000000002	15
1	866	89.75000000000003	55.45000000000002	15
1	867	89.80000000000001	55.45000000000002	15
1	868	89.85000000000002	55.45000000000002	15
1	869	89.90000000000002	55.45000000000002	15
1	870	89.95000000000002	55.45000000000002	15
1	871	90.00000000000003	55.45000000000002	15
1	872	90.05000000000001	55.45000000000002	15
1	873	90.10000000000002	55.45000000000002	15
1	874	90.15000000000002	55.45000000000002	15
1	875	90.20000000000002	55.45000000000002	15
1	876	90.25000000000003	55.45000000000002	15
1	877	90.30000000000001	55.45000000000002	15
1	878	90.35000000000002	55.45000000000002	15
1	879	90.40000000000002	55.45000000000002	15
1	880	90.45000000000002	55.45000000000002	15
1	881	90.50000000000003	55.45000000000002	15
1	882	90.55000000000001	55.45000000000002	15
1	883	90.60000000000002	55.45000000000002	15
1	884	90.65000000000002	55.45000000000002	15
1	885	90.70000000000002	55.45000000000002	15
1	886	90.75000000000003	55.45000000000002	15
1	887	90.80000000000001	55.45000000000002	15
1	888	90.85000000000002	55.45000000000002	15
1	889	90.90000000000002	55.45000000000002	15
1	890	90.95000000000002	55.45000000000002	15
1	891	91.00000000000003	55.45000000000002	15
1	892	91.05000000000001	55.45000000000002	15
1	893	91.10000000000002	55.45000000000002	15
1	894	91.15000000000002	55.45000000000002	15
1	895	91.20000000000002	55.45000000000002	15
1	896	91.25000000000003	55.45000000000002	15
1	897	91.30000000000001	55.45000000000002	15
1	898	91.35000000000002	55.45000000000002	15
1	899	91.40000000000002	55.45000000000002	15
1	900	91.45000000000002	55.45000000000002	15
1	901	91.50000000000003	55.45000000000002	15
1	902	91.55000000000001	55.45000000000002	15
1	903	91.60000000000002	55.45000000000002	15
1	904	91.65000000000002	55.45000000000002	15
1	905	91.70000000000002	55.45000000000002	15
1	906	91.75000000000003	55.45000000000002	15
1	907	91.80000000000001	55.45000000000002	15
1	908	91.85000000000002	55.45000000000002	15
1	909	91.90000000000002	55.45000000000002	15
1	910	91.95000000000002	55.45000000000002	15
1	911	92.00000000000003	55.45000000000002	15
1	912	92.05000000000001	55.45000000000002	15
1	913	92.10000000000002	55.45000000000002	15
1	914	92.15000000000002	55.45000000000002	15
1	915	92.20000000000002	55.45000000000002	15
1	916	92.25000000000003	55.45000000000002	15
1	917	92.30000000000001	55.45000000000002	15
1	918	92.35000000000002	55.45000000000002	15
1	919	92.40000000000002	55.45000000000002	15
1	920	92.45000000000002	55.45000000000002	15
1	921	92.50000000000003	55.45000000000002	15
1	922	92.55000000000001	55.45000000000002	15
1	923	92.60000000000002	55.45000000000002	15
1	924	92.65000000000002	55.45000000000002	15
1	925	92.70000000000002	55.45000000000002	15
1	926	92.75000000000003	55.45000000000002	15
1	927	92.80000000000001	55.45000000000002	15
1	928	92.85000000000002	55.45000000000002	15
1	929	92.90000000000002	55.45000000000002	15
1	930	92.95000000000002	55.45000000000002	15
1	931	93.00000000000003	55.45000000000002	15
1	932	93.05000000000001	55.45000000000002	15
1	933	93.10000000000002	55.45000000000002	15
1	934	93.15000000000002	55.45000000000002	15
1	935	93.20000000000002	55.45000000000002	15
1	936	93.25000000000003	55.45000000000002	15
1	937	93.30000000000001	55.45000000000002	15
1	938	93.35000000000002	55.45000000000002	15
1	939	93.40000000000002	55.45000000000002	15
1	940	93.45000000000002	55.45000000000002	15
1	941	93.50000000000003	55.45000000000002	15
1	942	93.55000000000001	55.45000000000002	15
1	943	93.60000000000002	55.45000000000002	15
1	944	93.65000000000002	55.45000000000002	15
1	945	93.70000000000002	55.45000000000002	15
1	946	93.75000000000003	55.45000000000002	15
1	947	93.80000000000001	55.45000000000002	15
1	948	93.85000000000002	55.45000000000002	15
1	949	93.90000000000002	55.45000000000002	15
1	950	93.95000000000002	55.45000000000002	15
1	951	94.00000000000003	55.45000000000002	15
1	952	94.05000000000001	55.45000000000002	15
1	953	94.10000000000002	55.45000000000002	15
1	954	94.15000000000002	55.45000000000002	15
1	955	94.20000000000002	55.45000000000002	15
1	956	94.25000000000003	55.45000000000002	15
1	957	94.30000000000001	55.45000000000002	15
1	958	94.35000000000002	55.45000000000002	15
1	959	94.40000000000002	55.45000000000002	15
1	960	94.45000000000002	55.45000000000002	15
1	961	94.50000000000003	55.45000000000002	15
1	962	94.55000000000001	55.45000000000002	15
1	963	94.60000000000002	55.45000000000002	15
1	964	94.65000000000002	55.45000000000002	15
1	965	94.70000000000002	55.45000000000002	15
1	966	94.75000000000003	55.45000000000002	15
1	967	94.80000000000001	55.45000000000002	15
1	968	94.85000000000002	55.45000000000002	15
1	969	94.90000000000002	55.45000000000002	15
1	970	94.95000000000002	55.45000000000002	15
1	971	95.00000000000003	55.45000000000002	15
1	972	95.05000000000001	55.45000000000002	15
1	973	95.10000000000002	55.45000000000002	15
1	974	95.15000000000002	55.45000000000002	15
1	975	95.20000000000002	55.45000000000002	15
1	976	95.25000000000003	55.45000000000002	15
1	977	95.30000000000001	55.45000000000002	15
1	978	95.35000000000002	55.45000000000002	15
1	979	95.40000000000002	55.45000000000002	15
1	980	95.45000000000002	55.45000000000002	15
1	981	95.50000000000003	55.45000000000002	15
1	982	95.55000000000001	55.45000000000002	15
1	983	95.60000000000002	55.45000000000002	15
1	984	95.65000000000002	55.45000000000002	15
1	985	95.70000000000002	55.45000000000002	15
1	986	95.75000000000003	55.45000000000002	15
1	987	95.80000000000001	55.45000000000002	15
1	988	95.85000000000002	55.45000000000002	15
1	989	95.90000000000002	55.45000000000002	15
1	990	95.95000000000002	55.45000000000002	15
1	991	96.00000000000003	55.45000000000002	15
1	992	96.05000000000001	55.45000000000002	15
1	993	96.10000000000002	55.45000000000002	15
1	994	96.15000000000002	55.45000000000002	15
1	995	96.20000000000002	55.45000000000002	15
1	996	96.25000000000003	55.45000000000002	15
1	997	96.30000000000001	55.45000000000002	15
1	998	96.35000000000002	55.45000000000002	15
2	0	46.45000000000002	55.40000000000001	15
[truncated: 421,577 more rows]
